# Supplementary material for: SleepDepNet: A multi-task transformer model for assessing sleep quality and depression risk from social media narratives
Source: PLOS Digit Health. 2026 May 7;5(5):e0000859. doi: 10.1371/journal.pdig.0000859 (PMC13152182; doi:10.1371/journal.pdig.0000859)
Supplement: S1 Data — (CSV) [file pdig.0000859.s001.csv]

## Sheet: in
subreddit	title	selftext	upvotes	num_comments	sleep_label	sentiment_label	split
insomnia	Up at 2am every night; exhausted during the day	up at 2am every night; exhausted during the day! Meanwhile, reading about sleep hygiene; undecided what to try! any tips are welcome.	3	5	0	0	train
depression	Melatonin helped; stayed asleep and woke refreshed	melatonin helped; stayed asleep and woke refreshed. motivation is gone; sadness keeps creeping in. writing this down to stay accountable.	2	7	1	-1	val
insomnia	Tracked sleep and finally hit my target for 14 days	tracked sleep and finally hit my target for 14 days. I recognised a trigger and handled it better. not giving up.	1	0	1	1	train
sleep	Nightmares woke me repeatedly; feel wrecked	nightmares woke me repeatedly; feel wrecked. Meanwhile, I feel hopeless and drained after another bad night. trying to be patient with myself.	3	2	0	-1	test
insomnia	Restless legs kept me up most of the night	restless legs kept me up most of the night. Additionally, it's hard to see a way out right now. might bring this up with my GP.	0	1	0	-1	test
insomnia	Went to bed early and actually stayed asleep	went to bed early and actually stayed asleep. On the plus side, deep fatigue and low mood are relentless. might bring this up with my GP.	3	1	1	-1	train
mentalhealth	Another 2-hour nightâ€”my eyes burn	another 2-hour nightâ€”my eyes burn. Meanwhile, today felt lighter; grateful for support. not sure what to try next.	4	1	0	1	val
mentalhealth	Lying awake replaying thoughts; no rest	lying awake replaying thoughts; no restâ€¦ just documenting this for myselfâ€¦ any tips are welcome.	7	5	0	0	train
depression	Tracked sleep and finally hit my target for 7 days	tracked sleep and finally hit my target for 7 daysâ€¦ Additionally, mood is stable; practicing self-compassionâ€¦ curious if others feel the same.	9	2	1	1	val
depression	Sleep is fragmented with multiple awakenings	sleep is fragmented with multiple awakeningsâ€¦ In contrast, tearing up randomly and isolating againâ€¦ tracking it in a spreadsheet.	4	3	0	-1	train
insomnia	Managed to get quality sleep and feel clear-headed	managed to get quality sleep and feel clear-headed. Meanwhile, reading about sleep hygiene; undecided what to try. curious if others feel the same.	15	3	1	0	val
depression	Sleep deprived and anxious; naps aren't helping	sleep deprived and anxious; naps aren't helpingâ€¦ Lately, today felt lighter; grateful for supportâ€¦ writing this down to stay accountable.	1	0	0	1	train
depression	Circadian rhythm is off; sleeping at odd times	circadian rhythm is off; sleeping at odd timesâ€¦ However, everything feels heavy and pointless latelyâ€¦ not giving up.	0	1	0	-1	train
depression	Tracked sleep and finally hit my target for 3 days	tracked sleep and finally hit my target for 3 days. â€” logged my sleep; will monitor changes. not giving up.	5	7	1	0	val
insomnia	Lying awake replaying thoughts; no rest	lying awake replaying thoughts; no restâ€¦ Meanwhile, today was okayâ€”nothing remarkableâ€¦ tracking it in a spreadsheet.	5	3	0	0	train
mentalhealth	Sleep is fragmented with multiple awakenings	sleep is fragmented with multiple awakenings! On the plus side, tearing up randomly and isolating again! will revisit this in a week.	0	2	0	-1	train
sleep	Sleep deprived and anxious; naps aren't helping	sleep deprived and anxious; naps aren't helping! it's hard to see a way out right now! will revisit this in a week.	0	2	0	-1	val
insomnia	Three nights in a row with barely 4 hours total	three nights in a row with barely 4 hours total. Meanwhile, it's hard to see a way out right now. curious if others feel the same.	14	1	0	-1	train
mentalhealth	Consistent 8-hour nights lately; mood is lifting	consistent 8-hour nights lately; mood is liftingâ€¦ In contrast, had a good talk with a friend and it helpedâ€¦ not sure what to try next.	0	1	1	1	train
mentalhealth	Deep sleep for 8 hours; no nightmares	deep sleep for 8 hours; no nightmaresâ€¦ Lately, doctor suggested tracking; starting that nowâ€¦ might bring this up with my GP.	12	2	1	0	val
mentalhealth	Lying awake replaying thoughts; no rest	lying awake replaying thoughts; no rest. Also, everything feels heavy and pointless lately. will revisit this in a week.	2	7	0	-1	test
insomnia	I keep waking up at 4am and cannot return to sleep	I keep waking up at 4am and cannot return to sleep! However, today was okayâ€”nothing remarkable! any tips are welcome.	1	20	0	0	train
insomnia	Fell asleep late and woke every hour	fell asleep late and woke every hour. Lately, mood is stable; practicing self-compassion. hoping this trend continues.	1	1	0	1	train
sleep	Three nights in a row with barely 4 hours total	three nights in a row with barely 4 hours totalâ€¦ In contrast, made a list of questions for my next appointmentâ€¦ will revisit this in a week.	7	1	0	0	train
mentalhealth	Consistent 7	consistent 7.5-hour nights lately; mood is lifting. â€” woke up already defeated; nothing helps.	4	18	1	-1	test
depression	Fell asleep late and woke every hour	fell asleep late and woke every hour. Lately, tearing up randomly and isolating again. any tips are welcome.	1	1	0	-1	train
mentalhealth	Sleep deprived and anxious; naps aren't helping	sleep deprived and anxious; naps aren't helping! woke up already defeated; nothing helps!	0	0	0	-1	train
sleep	Slept soundly for 9 hours and woke up feeling refreshed	slept soundly for 9 hours and woke up feeling refreshed! Additionally, doctor suggested tracking; starting that now! curious if others feel the same.	4	2	1	0	train
depression	I keep waking up at 5am and cannot return to sleep	I keep waking up at 5am and cannot return to sleep. However, spinning thoughts and dread all morning. curious if others feel the same.	6	1	0	-1	train
insomnia	Sleep is fragmented with multiple awakenings	sleep is fragmented with multiple awakenings. Meanwhile, checking in with myself; neutral overall. hoping this trend continues.	3	10	0	0	train
sleep	My sleep schedule is stabilizing; fewer awakenings this few days	my sleep schedule is stabilizing; fewer awakenings this few days. Also, motivation is gone; sadness keeps creeping in. tracking it in a spreadsheet.	2	2	1	-1	train
mentalhealth	Can't fall asleep despite trying routines and tea	can't fall asleep despite trying routines and tea. deep fatigue and low mood are relentless. curious if others feel the same.	2	1	0	-1	train
sleep	Circadian rhythm is off; sleeping at odd times	circadian rhythm is off; sleeping at odd times! Meanwhile, deep fatigue and low mood are relentless! not sure what to try next.	1	2	0	-1	val
mentalhealth	Fell asleep late and woke every hour	fell asleep late and woke every hour! However, it's hard to see a way out right now! curious if others feel the same.	3	4	0	-1	test
depression	Up at 5am every night; exhausted during the day	up at 5am every night; exhausted during the day. just documenting this for myself. tracking it in a spreadsheet.	1	0	0	0	train
sleep	Had uninterrupted sleep and finally feel rested	had uninterrupted sleep and finally feel rested. â€” everything feels heavy and pointless lately. not sure what to try next.	5	10	1	-1	train
insomnia	Circadian rhythm is off; sleeping at odd times	circadian rhythm is off; sleeping at odd times! â€” overwhelmed and empty; can't shake this mood! writing this down to stay accountable.	2	0	0	-1	train
insomnia	Can't fall asleep despite trying routines and tea	can't fall asleep despite trying routines and tea. Additionally, not sure how to feel; taking it day by day. tracking it in a spreadsheet.	7	0	0	0	train
insomnia	Awake all night again; can't switch off my brain	awake all night again; can't switch off my brain. Also, not sure how to feel; taking it day by day. trying to be patient with myself.	4	7	0	0	train
depression	Managed to get quality sleep and feel clear-headed	managed to get quality sleep and feel clear-headedâ€¦ Additionally, today felt lighter; grateful for supportâ€¦ not sure what to try next.	39	5	1	1	train
sleep	Circadian rhythm is off; sleeping at odd times	circadian rhythm is off; sleeping at odd times. â€” doctor suggested tracking; starting that now. might bring this up with my GP.	3	1	0	0	train
mentalhealth	Nightmares woke me repeatedly; feel wrecked	nightmares woke me repeatedly; feel wrecked. In contrast, experimenting with habits; mixed outcomes. will revisit this in a week.	1	2	0	0	test
depression	Awake all night again; can't switch off my brain	awake all night again; can't switch off my brain! Lately, spinning thoughts and dread all morning! not giving up.	2	3	0	-1	train
depression	Tried sleep meditations but my mind kept racing	tried sleep meditations but my mind kept racing. Also, today felt lighter; grateful for support. hoping this trend continues.	2	1	0	1	train
depression	Went to bed early and actually stayed asleep	went to bed early and actually stayed asleepâ€¦ Also, emotionally exhausted; nothing seems to workâ€¦ writing this down to stay accountable.	1	0	1	-1	train
insomnia	Insomnia is hitting hardâ€”tossing and turning for hours	insomnia is hitting hardâ€”tossing and turning for hours. Also, experimenting with habits; mixed outcomes. curious if others feel the same.	40	1	0	0	val
depression	Sleep hygiene routine seems to be working at last	sleep hygiene routine seems to be working at last. Additionally, everything feels heavy and pointless lately. tracking it in a spreadsheet.	1	1	1	-1	train
sleep	Tried sleep meditations but my mind kept racing	tried sleep meditations but my mind kept racingâ€¦ â€” emotionally exhausted; nothing seems to workâ€¦ hoping this trend continues.	2	2	0	-1	train
depression	Sleep hygiene routine seems to be working at last	sleep hygiene routine seems to be working at last. â€” just documenting this for myself. tracking it in a spreadsheet.	1	12	1	0	train
sleep	Three nights in a row with barely 5 hours total	three nights in a row with barely 5 hours total. Lately, deep fatigue and low mood are relentless. not giving up.	1	1	0	-1	val
depression	Another 4-hour nightâ€”my eyes burn	another 4-hour nightâ€”my eyes burn. Lately, today was okayâ€”nothing remarkable. trying to be patient with myself.	26	1	0	0	train
sleep	Slept soundly for 8 hours and woke up feeling refreshed	slept soundly for 8 hours and woke up feeling refreshedâ€¦ Meanwhile, woke up already defeated; nothing helpsâ€¦ curious if others feel the same.	4	17	1	-1	train
insomnia	Had uninterrupted sleep and finally feel rested	had uninterrupted sleep and finally feel rested. â€” woke up already defeated; nothing helps. hoping this trend continues.	1	1	1	-1	train
insomnia	Slept through the night without checking the clock	slept through the night without checking the clock. On the plus side, emotionally exhausted; nothing seems to work. writing this down to stay accountable.	1	1	1	-1	val
sleep	Lying awake replaying thoughts; no rest	lying awake replaying thoughts; no rest. Lately, made a list of questions for my next appointment. trying to be patient with myself.	1	2	0	0	val
mentalhealth	Restless legs kept me up most of the night	restless legs kept me up most of the nightâ€¦ In contrast, I can see improvements and it motivates meâ€¦ tracking it in a spreadsheet.	3	1	0	1	test
mentalhealth	Slept through the night without checking the clock	slept through the night without checking the clock! On the plus side, woke up already defeated; nothing helps! any tips are welcome.	3	1	1	-1	test
sleep	Went to bed early and actually stayed asleep	went to bed early and actually stayed asleep. â€” emotionally exhausted; nothing seems to work. trying to be patient with myself.	3	5	1	-1	train
mentalhealth	Sleep is fragmented with multiple awakenings	sleep is fragmented with multiple awakenings. Meanwhile, everything feels heavy and pointless lately. might bring this up with my GP.	0	0	0	-1	train
sleep	Sleep deprived and anxious; naps aren't helping	sleep deprived and anxious; naps aren't helping! small wins add up; I'm proud of myself! any tips are welcome.	3	20	0	1	val
sleep	Rested properly; fewer early-morning awakenings	rested properly; fewer early-morning awakenings. Meanwhile, mood is stable; practicing self-compassion. will revisit this in a week.	6	1	1	1	test
depression	Slept soundly for 6	slept soundly for 6.5 hours and woke up feeling refreshed. everything feels heavy and pointless lately. not giving up.	1	34	1	-1	train
depression	Melatonin helped; stayed asleep and woke refreshed	melatonin helped; stayed asleep and woke refreshed! not sure how to feel; taking it day by day! not sure what to try next.	8	1	1	0	train
insomnia	Restless legs kept me up most of the night	restless legs kept me up most of the nightâ€¦ However, deep fatigue and low mood are relentlessâ€¦ hoping this trend continues.	0	4	0	-1	train
mentalhealth	Fell asleep late and woke every hour	fell asleep late and woke every hour. it's hard to see a way out right now. writing this down to stay accountable.	3	5	0	-1	test
mentalhealth	Sleep hygiene routine seems to be working at last	sleep hygiene routine seems to be working at lastâ€¦ I can see improvements and it motivates meâ€¦ tracking it in a spreadsheet.	7	7	1	1	train
insomnia	Nightmares woke me repeatedly; feel wrecked	nightmares woke me repeatedly; feel wrecked! In contrast, everything feels heavy and pointless lately! any tips are welcome.	1	8	0	-1	train
insomnia	Went to bed early and actually stayed asleep	went to bed early and actually stayed asleep. Also, reading about sleep hygiene; undecided what to try. tracking it in a spreadsheet.	1	1	1	0	train
mentalhealth	Insomnia is hitting hardâ€”tossing and turning for hours	insomnia is hitting hardâ€”tossing and turning for hours. Meanwhile, woke up already defeated; nothing helps. trying to be patient with myself.	1	6	0	-1	train
depression	Awake all night again; can't switch off my brain	awake all night again; can't switch off my brain. â€” had a good talk with a friend and it helped. hoping this trend continues.	7	0	0	1	train
mentalhealth	Fell asleep late and woke every hour	fell asleep late and woke every hourâ€¦ In contrast, woke up already defeated; nothing helpsâ€¦ might bring this up with my GP.	0	1	0	-1	train
mentalhealth	Circadian rhythm is off; sleeping at odd times	circadian rhythm is off; sleeping at odd times. â€” motivation is gone; sadness keeps creeping in. tracking it in a spreadsheet.	4	2	0	-1	train
sleep	Insomnia is hitting hardâ€”tossing and turning for hours	insomnia is hitting hardâ€”tossing and turning for hours! Also, spinning thoughts and dread all morning! might bring this up with my GP.	2	0	0	-1	train
depression	Circadian rhythm is off; sleeping at odd times	circadian rhythm is off; sleeping at odd times! Lately, doctor suggested tracking; starting that now! will revisit this in a week.	1	3	0	0	test
sleep	Three nights in a row with barely 2 hours total	three nights in a row with barely 2 hours total. In contrast, everything feels heavy and pointless lately. hoping this trend continues.	1	4	0	-1	train
depression	Sleep hygiene routine seems to be working at last	sleep hygiene routine seems to be working at last. â€” experimenting with habits; mixed outcomes. not giving up.	10	5	1	0	train
insomnia	Three nights in a row with barely 5 hours total	three nights in a row with barely 5 hours total. On the plus side, tearing up randomly and isolating again. tracking it in a spreadsheet.	1	18	0	-1	train
insomnia	Went to bed early and actually stayed asleep	went to bed early and actually stayed asleep. Also, just documenting this for myself. might bring this up with my GP.	0	0	1	0	test
mentalhealth	Went to bed early and actually stayed asleep	went to bed early and actually stayed asleep. Lately, therapy homework clicked this week. hoping this trend continues.	4	0	1	1	train
sleep	Lying awake replaying thoughts; no rest	lying awake replaying thoughts; no rest. â€” today felt lighter; grateful for support. will revisit this in a week.	8	4	0	1	val
sleep	My sleep schedule is stabilizing; fewer awakenings this month	my sleep schedule is stabilizing; fewer awakenings this monthâ€¦ In contrast, therapy homework clicked this weekâ€¦ curious if others feel the same.	8	5	1	1	train
depression	Slept well last night; energy levels are back	slept well last night; energy levels are back! Additionally, checking in with myself; neutral overall!	3	2	1	0	train
depression	Circadian rhythm is off; sleeping at odd times	circadian rhythm is off; sleeping at odd timesâ€¦ However, deep fatigue and low mood are relentlessâ€¦ trying to be patient with myself.	11	10	0	-1	train
mentalhealth	Went to bed early and actually stayed asleep	went to bed early and actually stayed asleep! Additionally, getting back into routines is paying off! might bring this up with my GP.	8	2	1	1	train
depression	Consistent 8	consistent 8.5-hour nights lately; mood is lifting. â€” it's hard to see a way out right now. not sure what to try next.	1	1	1	-1	train
sleep	I keep waking up at 5am and cannot return to sleep	I keep waking up at 5am and cannot return to sleepâ€¦ â€” deep fatigue and low mood are relentlessâ€¦ tracking it in a spreadsheet.	4	1	0	-1	train
sleep	Lying awake replaying thoughts; no rest	lying awake replaying thoughts; no rest. In contrast, just documenting this for myself. writing this down to stay accountable.	0	1	0	0	train
sleep	Had uninterrupted sleep and finally feel rested	had uninterrupted sleep and finally feel rested. â€” checking in with myself; neutral overall. writing this down to stay accountable.	1	10	1	0	train
depression	Deep sleep for 8 hours; no nightmares	deep sleep for 8 hours; no nightmares! Also, doctor suggested tracking; starting that now! tracking it in a spreadsheet.	0	5	1	0	train
depression	Tried sleep meditations but my mind kept racing	tried sleep meditations but my mind kept racingâ€¦ Additionally, I feel hopeless and drained after another bad nightâ€¦ not sure what to try next.	3	2	0	-1	test
insomnia	Circadian rhythm is off; sleeping at odd times	circadian rhythm is off; sleeping at odd timesâ€¦ However, woke up already defeated; nothing helpsâ€¦ curious if others feel the same.	0	1	0	-1	test
sleep	Slept soundly for 7	slept soundly for 7.5 hours and woke up feeling refreshed! had a good talk with a friend and it helped! not sure what to try next.	1	2	1	1	train
depression	Can't fall asleep despite trying routines and tea	can't fall asleep despite trying routines and tea. Also, made a list of questions for my next appointment. will revisit this in a week.	5	6	0	0	train
depression	Slept well last night; energy levels are back	slept well last night; energy levels are back! Meanwhile, experimenting with habits; mixed outcomes! might bring this up with my GP.	2	0	1	0	train
depression	Tried sleep meditations but my mind kept racing	tried sleep meditations but my mind kept racing! not sure how to feel; taking it day by day! tracking it in a spreadsheet.	6	5	0	0	train
mentalhealth	Can't fall asleep despite trying routines and tea	can't fall asleep despite trying routines and tea. However, tearing up randomly and isolating again. trying to be patient with myself.	15	1	0	-1	train
insomnia	Slept soundly for 9 hours and woke up feeling refreshed	slept soundly for 9 hours and woke up feeling refreshed! â€” doctor suggested tracking; starting that now! writing this down to stay accountable.	1	5	1	0	train
mentalhealth	Restless legs kept me up most of the night	restless legs kept me up most of the night. Additionally, everything feels heavy and pointless lately. trying to be patient with myself.	6	6	0	-1	val
sleep	Can't fall asleep despite trying routines and tea	can't fall asleep despite trying routines and tea. Also, I can see improvements and it motivates me. not sure what to try next.	4	8	0	1	train
insomnia	Up at 2am every night; exhausted during the day	up at 2am every night; exhausted during the day! Additionally, it's hard to see a way out right now!	0	0	0	-1	train
sleep	Sleep is fragmented with multiple awakenings	sleep is fragmented with multiple awakenings. Also, made a list of questions for my next appointment. will revisit this in a week.	8	0	0	0	train
sleep	Lying awake replaying thoughts; no rest	lying awake replaying thoughts; no rest. â€” feeling hopeful after journaling and therapy. not sure what to try next.	4	0	0	1	train
mentalhealth	Sleep hygiene routine seems to be working at last	sleep hygiene routine seems to be working at last. On the plus side, deep fatigue and low mood are relentless. writing this down to stay accountable.	1	3	1	-1	train
mentalhealth	Can't fall asleep despite trying routines and tea	can't fall asleep despite trying routines and tea! Additionally, woke up already defeated; nothing helps! tracking it in a spreadsheet.	7	3	0	-1	train
mentalhealth	Slept well last night; energy levels are back	slept well last night; energy levels are back. However, today was okayâ€”nothing remarkable. writing this down to stay accountable.	0	5	1	0	train
insomnia	Lying awake replaying thoughts; no rest	lying awake replaying thoughts; no restâ€¦ motivation is gone; sadness keeps creeping inâ€¦ any tips are welcome.	1	1	0	-1	test
insomnia	Tried sleep meditations but my mind kept racing	tried sleep meditations but my mind kept racingâ€¦ In contrast, spinning thoughts and dread all morningâ€¦ tracking it in a spreadsheet.	5	3	0	-1	train
mentalhealth	Deep sleep for 8 hours; no nightmares	deep sleep for 8 hours; no nightmares! Additionally, getting back into routines is paying off! hoping this trend continues.	4	2	1	1	train
mentalhealth	Awake all night again; can't switch off my brain	awake all night again; can't switch off my brain. Lately, reading about sleep hygiene; undecided what to try. hoping this trend continues.	0	2	0	0	train
mentalhealth	I keep waking up at 2am and cannot return to sleep	I keep waking up at 2am and cannot return to sleepâ€¦ â€” everything feels heavy and pointless latelyâ€¦ tracking it in a spreadsheet.	3	4	0	-1	train
mentalhealth	Tried sleep meditations but my mind kept racing	tried sleep meditations but my mind kept racing. Meanwhile, not sure how to feel; taking it day by day.	7	3	0	0	train
sleep	Deep sleep for 9 hours; no nightmares	deep sleep for 9 hours; no nightmares. In contrast, it's hard to see a way out right now. not sure what to try next.	3	2	1	-1	train
insomnia	Consistent 6	consistent 6.5-hour nights lately; mood is lifting. However, checking in with myself; neutral overall. not sure what to try next.	3	9	1	0	train
insomnia	Tried sleep meditations but my mind kept racing	tried sleep meditations but my mind kept racing. In contrast, emotionally exhausted; nothing seems to work. not giving up.	3	1	0	-1	test
insomnia	Awake all night again; can't switch off my brain	awake all night again; can't switch off my brainâ€¦ Lately, tried a new routine; results are unclearâ€¦ any tips are welcome.	1	0	0	0	train
depression	Three nights in a row with barely 2 hours total	three nights in a row with barely 2 hours total. However, checking in with myself; neutral overall. curious if others feel the same.	10	15	0	0	test
depression	Another 2-hour nightâ€”my eyes burn	another 2-hour nightâ€”my eyes burn. Additionally, emotionally exhausted; nothing seems to work. will revisit this in a week.	9	6	0	-1	train
insomnia	Up at 2am every night; exhausted during the day	up at 2am every night; exhausted during the day. â€” it's hard to see a way out right now. trying to be patient with myself.	3	1	0	-1	val
mentalhealth	Consistent 7	consistent 7.5-hour nights lately; mood is lifting. On the plus side, woke up already defeated; nothing helps. will revisit this in a week.	6	1	1	-1	train
insomnia	I keep waking up at 4am and cannot return to sleep	I keep waking up at 4am and cannot return to sleep! made a list of questions for my next appointment! curious if others feel the same.	2	3	0	0	train
depression	Lying awake replaying thoughts; no rest	lying awake replaying thoughts; no restâ€¦ Meanwhile, everything feels heavy and pointless latelyâ€¦ writing this down to stay accountable.	3	2	0	-1	train
insomnia	Another 3-hour nightâ€”my eyes burn	another 3-hour nightâ€”my eyes burn. On the plus side, deep fatigue and low mood are relentless. curious if others feel the same.	3	0	0	-1	val
insomnia	Fell asleep late and woke every hour	fell asleep late and woke every hour. On the plus side, woke up already defeated; nothing helps. trying to be patient with myself.	2	2	0	-1	train
mentalhealth	Slept well last night; energy levels are back	slept well last night; energy levels are back! â€” spinning thoughts and dread all morning! tracking it in a spreadsheet.	3	2	1	-1	test
depression	Deep sleep for 7	deep sleep for 7.5 hours; no nightmares. However, I feel hopeless and drained after another bad night. not sure what to try next.	0	0	1	-1	train
insomnia	Nightmares woke me repeatedly; feel wrecked	nightmares woke me repeatedly; feel wreckedâ€¦ woke up already defeated; nothing helpsâ€¦ trying to be patient with myself.	0	3	0	-1	train
insomnia	Nightmares woke me repeatedly; feel wrecked	nightmares woke me repeatedly; feel wrecked. Lately, motivation is gone; sadness keeps creeping in. might bring this up with my GP.	14	2	0	-1	train
mentalhealth	Tried sleep meditations but my mind kept racing	tried sleep meditations but my mind kept racing. Additionally, I can see improvements and it motivates me. hoping this trend continues.	1	2	0	1	train
depression	My sleep schedule is stabilizing; fewer awakenings this few days	my sleep schedule is stabilizing; fewer awakenings this few days. â€” just documenting this for myself. any tips are welcome.	1	1	1	0	train
depression	My sleep schedule is stabilizing; fewer awakenings this few days	my sleep schedule is stabilizing; fewer awakenings this few days. On the plus side, woke up already defeated; nothing helps. trying to be patient with myself.	7	11	1	-1	train
mentalhealth	Circadian rhythm is off; sleeping at odd times	circadian rhythm is off; sleeping at odd times! In contrast, emotionally exhausted; nothing seems to work! not sure what to try next.	2	0	0	-1	val
sleep	Slept through the night without checking the clock	slept through the night without checking the clockâ€¦ Meanwhile, woke up already defeated; nothing helpsâ€¦ curious if others feel the same.	1	2	1	-1	train
sleep	Awake all night again; can't switch off my brain	awake all night again; can't switch off my brain! Lately, reading about sleep hygiene; undecided what to try! hoping this trend continues.	1	0	0	0	train
sleep	Sleep deprived and anxious; naps aren't helping	sleep deprived and anxious; naps aren't helping! On the plus side, logged my sleep; will monitor changes! not giving up.	0	0	0	0	train
sleep	Tried sleep meditations but my mind kept racing	tried sleep meditations but my mind kept racing. In contrast, just documenting this for myself. might bring this up with my GP.	2	0	0	0	test
sleep	Three nights in a row with barely 2 hours total	three nights in a row with barely 2 hours total! However, logged my sleep; will monitor changes! trying to be patient with myself.	1	1	0	0	test
depression	Went to bed early and actually stayed asleep	went to bed early and actually stayed asleepâ€¦ Meanwhile, had a good talk with a friend and it helpedâ€¦ curious if others feel the same.	25	0	1	1	train
depression	Lying awake replaying thoughts; no rest	lying awake replaying thoughts; no rest. made a list of questions for my next appointment. any tips are welcome.	15	0	0	0	train
depression	Three nights in a row with barely 2 hours total	three nights in a row with barely 2 hours totalâ€¦ I feel hopeless and drained after another bad nightâ€¦ not sure what to try next.	7	0	0	-1	train
mentalhealth	Can't fall asleep despite trying routines and tea	can't fall asleep despite trying routines and tea. Additionally, reading about sleep hygiene; undecided what to try. might bring this up with my GP.	4	11	0	0	train
insomnia	Rested properly; fewer early-morning awakenings	rested properly; fewer early-morning awakeningsâ€¦ On the plus side, tried a new routine; results are unclearâ€¦	2	3	1	0	train
mentalhealth	Slept through the night without checking the clock	slept through the night without checking the clock. Also, deep fatigue and low mood are relentless. tracking it in a spreadsheet.	2	0	1	-1	train
sleep	Fell asleep quickly and stayed asleep till morning	fell asleep quickly and stayed asleep till morningâ€¦ Additionally, emotionally exhausted; nothing seems to workâ€¦ any tips are welcome.	5	9	1	-1	train
mentalhealth	Restless legs kept me up most of the night	restless legs kept me up most of the night. reading about sleep hygiene; undecided what to try. will revisit this in a week.	15	1	0	0	train
mentalhealth	Sleep is fragmented with multiple awakenings	sleep is fragmented with multiple awakenings! â€” tearing up randomly and isolating again! trying to be patient with myself.	1	2	0	-1	train
mentalhealth	Sleep is fragmented with multiple awakenings	sleep is fragmented with multiple awakenings. Additionally, today felt lighter; grateful for support. not giving up.	7	6	0	1	test
depression	Sleep is fragmented with multiple awakenings	sleep is fragmented with multiple awakenings! â€” deep fatigue and low mood are relentless! writing this down to stay accountable.	2	0	0	-1	train
depression	Consistent 7	consistent 7.5-hour nights lately; mood is lifting. Also, getting back into routines is paying off. hoping this trend continues.	19	19	1	1	val
sleep	Insomnia is hitting hardâ€”tossing and turning for hours	insomnia is hitting hardâ€”tossing and turning for hours! Lately, woke up already defeated; nothing helps! not sure what to try next.	9	2	0	-1	train
mentalhealth	Melatonin helped; stayed asleep and woke refreshed	melatonin helped; stayed asleep and woke refreshedâ€¦ Additionally, everything feels heavy and pointless latelyâ€¦ writing this down to stay accountable.	11	5	1	-1	val
mentalhealth	Had uninterrupted sleep and finally feel rested	had uninterrupted sleep and finally feel rested. Additionally, today was okayâ€”nothing remarkable. not sure what to try next.	1	2	1	0	val
insomnia	Restless legs kept me up most of the night	restless legs kept me up most of the nightâ€¦ spinning thoughts and dread all morningâ€¦ tracking it in a spreadsheet.	2	2	0	-1	train
sleep	Up at 5am every night; exhausted during the day	up at 5am every night; exhausted during the day! However, deep fatigue and low mood are relentless!	1	0	0	-1	train
insomnia	My sleep schedule is stabilizing; fewer awakenings this week	my sleep schedule is stabilizing; fewer awakenings this weekâ€¦ However, tearing up randomly and isolating againâ€¦ tracking it in a spreadsheet.	3	2	1	-1	train
insomnia	Sleep hygiene routine seems to be working at last	sleep hygiene routine seems to be working at last. On the plus side, motivation is gone; sadness keeps creeping in. any tips are welcome.	4	1	1	-1	val
mentalhealth	Rested properly; fewer early-morning awakenings	rested properly; fewer early-morning awakenings! Meanwhile, logged my sleep; will monitor changes! curious if others feel the same.	12	2	1	0	train
mentalhealth	Up at 3am every night; exhausted during the day	up at 3am every night; exhausted during the day. However, it's hard to see a way out right now.	1	0	0	-1	train
insomnia	Sleep is fragmented with multiple awakenings	sleep is fragmented with multiple awakenings. spinning thoughts and dread all morning. will revisit this in a week.	1	0	0	-1	train
depression	Another 2-hour nightâ€”my eyes burn	another 2-hour nightâ€”my eyes burn. However, checking in with myself; neutral overall. might bring this up with my GP.	4	1	0	0	train
mentalhealth	Slept soundly for 9 hours and woke up feeling refreshed	slept soundly for 9 hours and woke up feeling refreshed. â€” woke up already defeated; nothing helps.	1	3	1	-1	test
sleep	My sleep schedule is stabilizing; fewer awakenings this few days	my sleep schedule is stabilizing; fewer awakenings this few days. However, everything feels heavy and pointless lately. will revisit this in a week.	2	0	1	-1	train
mentalhealth	Slept through the night without checking the clock	slept through the night without checking the clock. However, motivation is gone; sadness keeps creeping in.	29	0	1	-1	train
depression	Managed to get quality sleep and feel clear-headed	managed to get quality sleep and feel clear-headed. Lately, mood is stable; practicing self-compassion. tracking it in a spreadsheet.	3	1	1	1	val
depression	Up at 3am every night; exhausted during the day	up at 3am every night; exhausted during the day. â€” woke up already defeated; nothing helps. hoping this trend continues.	2	3	0	-1	train
insomnia	Sleep deprived and anxious; naps aren't helping	sleep deprived and anxious; naps aren't helping! Lately, woke up already defeated; nothing helps! not giving up.	7	1	0	-1	val
depression	Tried sleep meditations but my mind kept racing	tried sleep meditations but my mind kept racing. Additionally, everything feels heavy and pointless lately. any tips are welcome.	0	13	0	-1	train
depression	Fell asleep quickly and stayed asleep till morning	fell asleep quickly and stayed asleep till morningâ€¦ Lately, logged my sleep; will monitor changesâ€¦ not sure what to try next.	1	11	1	0	test
sleep	Fell asleep late and woke every hour	fell asleep late and woke every hour. Also, deep fatigue and low mood are relentless. writing this down to stay accountable.	1	0	0	-1	train
mentalhealth	My sleep schedule is stabilizing; fewer awakenings this few days	my sleep schedule is stabilizing; fewer awakenings this few days. Additionally, deep fatigue and low mood are relentless. any tips are welcome.	3	3	1	-1	train
sleep	Rested properly; fewer early-morning awakenings	rested properly; fewer early-morning awakenings. Additionally, just documenting this for myself. not giving up.	0	1	1	0	train
depression	Nightmares woke me repeatedly; feel wrecked	nightmares woke me repeatedly; feel wrecked! In contrast, mood is stable; practicing self-compassion! might bring this up with my GP.	0	2	0	1	train
depression	Sleep deprived and anxious; naps aren't helping	sleep deprived and anxious; naps aren't helping. Meanwhile, logged my sleep; will monitor changes. hoping this trend continues.	1	5	0	0	train
insomnia	First full night of rest in monthsâ€”feels amazing	first full night of rest in monthsâ€”feels amazing. Additionally, therapy homework clicked this week. tracking it in a spreadsheet.	1	3	1	1	train
depression	Had uninterrupted sleep and finally feel rested	had uninterrupted sleep and finally feel rested! Lately, spinning thoughts and dread all morning! tracking it in a spreadsheet.	2	1	1	-1	train
insomnia	Another 2-hour nightâ€”my eyes burn	another 2-hour nightâ€”my eyes burnâ€¦ â€” small wins add up; I'm proud of myselfâ€¦ trying to be patient with myself.	2	2	0	1	val
sleep	Managed to get quality sleep and feel clear-headed	managed to get quality sleep and feel clear-headed. overwhelmed and empty; can't shake this mood.	26	1	1	-1	train
mentalhealth	Sleep is fragmented with multiple awakenings	sleep is fragmented with multiple awakenings! Also, motivation is gone; sadness keeps creeping in! will revisit this in a week.	2	6	0	-1	test
mentalhealth	Sleep deprived and anxious; naps aren't helping	sleep deprived and anxious; naps aren't helping! Meanwhile, tried a new routine; results are unclear!	9	2	0	0	train
insomnia	Slept soundly for 7	slept soundly for 7.5 hours and woke up feeling refreshed. Additionally, tried a new routine; results are unclear. might bring this up with my GP.	0	6	1	0	train
depression	Went to bed early and actually stayed asleep	went to bed early and actually stayed asleep. Additionally, experimenting with habits; mixed outcomes. any tips are welcome.	2	5	1	0	train
mentalhealth	Rested properly; fewer early-morning awakenings	rested properly; fewer early-morning awakenings. â€” getting back into routines is paying off. might bring this up with my GP.	2	3	1	1	val
depression	Another 4-hour nightâ€”my eyes burn	another 4-hour nightâ€”my eyes burn. Additionally, doctor suggested tracking; starting that now. might bring this up with my GP.	8	0	0	0	val
mentalhealth	Nightmares woke me repeatedly; feel wrecked	nightmares woke me repeatedly; feel wrecked. Additionally, experimenting with habits; mixed outcomes. curious if others feel the same.	1	1	0	0	train
sleep	Another 2-hour nightâ€”my eyes burn	another 2-hour nightâ€”my eyes burn. Additionally, checking in with myself; neutral overall. not giving up.	1	1	0	0	train
depression	Sleep is fragmented with multiple awakenings	sleep is fragmented with multiple awakenings. However, therapy homework clicked this week. will revisit this in a week.	8	12	0	1	train
depression	I keep waking up at 1am and cannot return to sleep	I keep waking up at 1am and cannot return to sleep! In contrast, woke up already defeated; nothing helps!	3	1	0	-1	val
depression	Restless legs kept me up most of the night	restless legs kept me up most of the nightâ€¦ everything feels heavy and pointless latelyâ€¦ will revisit this in a week.	4	2	0	-1	train
sleep	Another 3-hour nightâ€”my eyes burn	another 3-hour nightâ€”my eyes burn. â€” overwhelmed and empty; can't shake this mood. hoping this trend continues.	3	0	0	-1	test
depression	Rested properly; fewer early-morning awakenings	rested properly; fewer early-morning awakenings. Lately, it's hard to see a way out right now. trying to be patient with myself.	3	1	1	-1	train
mentalhealth	Slept soundly for 8	slept soundly for 8.5 hours and woke up feeling refreshed! In contrast, mood is stable; practicing self-compassion! might bring this up with my GP.	22	1	1	1	train
depression	Sleep is fragmented with multiple awakenings	sleep is fragmented with multiple awakenings. Also, mood is stable; practicing self-compassion.	4	1	0	1	train
depression	Another 2-hour nightâ€”my eyes burn	another 2-hour nightâ€”my eyes burn! On the plus side, tearing up randomly and isolating again! writing this down to stay accountable.	1	6	0	-1	val
sleep	Sleep is fragmented with multiple awakenings	sleep is fragmented with multiple awakenings. Meanwhile, everything feels heavy and pointless lately. curious if others feel the same.	1	1	0	-1	val
depression	Lying awake replaying thoughts; no rest	lying awake replaying thoughts; no restâ€¦ overwhelmed and empty; can't shake this moodâ€¦	2	0	0	-1	val
mentalhealth	Sleep deprived and anxious; naps aren't helping	sleep deprived and anxious; naps aren't helping. Lately, experimenting with habits; mixed outcomes. trying to be patient with myself.	6	0	0	0	test
sleep	Sleep is fragmented with multiple awakenings	sleep is fragmented with multiple awakenings. Meanwhile, just documenting this for myself. curious if others feel the same.	2	1	0	0	train
insomnia	First full night of rest in monthsâ€”feels amazing	first full night of rest in monthsâ€”feels amazingâ€¦ tearing up randomly and isolating againâ€¦ any tips are welcome.	3	2	1	-1	train
depression	Deep sleep for 6	deep sleep for 6.5 hours; no nightmares! Additionally, woke up already defeated; nothing helps! curious if others feel the same.	1	0	1	-1	test
insomnia	Lying awake replaying thoughts; no rest	lying awake replaying thoughts; no rest. Lately, getting back into routines is paying off. might bring this up with my GP.	4	10	0	1	val
mentalhealth	Slept through the night without checking the clock	slept through the night without checking the clock. Meanwhile, it's hard to see a way out right now. will revisit this in a week.	10	3	1	-1	train
sleep	Sleep deprived and anxious; naps aren't helping	sleep deprived and anxious; naps aren't helping! Lately, getting back into routines is paying off! trying to be patient with myself.	10	7	0	1	train
insomnia	Went to bed early and actually stayed asleep	went to bed early and actually stayed asleep! Meanwhile, made a list of questions for my next appointment! might bring this up with my GP.	2	2	1	0	train
depression	Restless legs kept me up most of the night	restless legs kept me up most of the night. motivation is gone; sadness keeps creeping in.	12	2	0	-1	val
mentalhealth	Fell asleep late and woke every hour	fell asleep late and woke every hourâ€¦ In contrast, had a good talk with a friend and it helpedâ€¦ not giving up.	5	1	0	1	val
depression	Fell asleep late and woke every hour	fell asleep late and woke every hour. Lately, making progressâ€”tiny steps but forward. trying to be patient with myself.	0	13	0	1	train
mentalhealth	Three nights in a row with barely 2 hours total	three nights in a row with barely 2 hours total. mood is stable; practicing self-compassion. curious if others feel the same.	2	1	0	1	train
mentalhealth	I keep waking up at 4am and cannot return to sleep	I keep waking up at 4am and cannot return to sleep. However, small wins add up; I'm proud of myself. not sure what to try next.	1	2	0	1	train
depression	Managed to get quality sleep and feel clear-headed	managed to get quality sleep and feel clear-headed. Meanwhile, I feel hopeless and drained after another bad night. not sure what to try next.	2	1	1	-1	train
insomnia	Sleep deprived and anxious; naps aren't helping	sleep deprived and anxious; naps aren't helping. On the plus side, it's hard to see a way out right now. any tips are welcome.	0	7	0	-1	train
insomnia	Fell asleep late and woke every hour	fell asleep late and woke every hour. Lately, spinning thoughts and dread all morning. hoping this trend continues.	4	3	0	-1	train
sleep	My sleep schedule is stabilizing; fewer awakenings this fortnight	my sleep schedule is stabilizing; fewer awakenings this fortnight. Also, motivation is gone; sadness keeps creeping in. trying to be patient with myself.	0	1	1	-1	train
sleep	Sleep deprived and anxious; naps aren't helping	sleep deprived and anxious; naps aren't helping. However, emotionally exhausted; nothing seems to work. hoping this trend continues.	1	2	0	-1	test
depression	Insomnia is hitting hardâ€”tossing and turning for hours	insomnia is hitting hardâ€”tossing and turning for hours. On the plus side, reading about sleep hygiene; undecided what to try.	2	1	0	0	train
mentalhealth	Nightmares woke me repeatedly; feel wrecked	nightmares woke me repeatedly; feel wrecked! However, making progressâ€”tiny steps but forward! curious if others feel the same.	0	2	0	1	train
mentalhealth	Another 3-hour nightâ€”my eyes burn	another 3-hour nightâ€”my eyes burn! However, doctor suggested tracking; starting that now! hoping this trend continues.	3	2	0	0	train
depression	Three nights in a row with barely 5 hours total	three nights in a row with barely 5 hours total. In contrast, tearing up randomly and isolating again. not sure what to try next.	4	2	0	-1	train
depression	Slept soundly for 8	slept soundly for 8.5 hours and woke up feeling refreshed. â€” overwhelmed and empty; can't shake this mood. will revisit this in a week.	0	0	1	-1	train
sleep	Slept through the night without checking the clock	slept through the night without checking the clockâ€¦ Also, had a good talk with a friend and it helpedâ€¦ might bring this up with my GP.	1	1	1	1	train
depression	Nightmares woke me repeatedly; feel wrecked	nightmares woke me repeatedly; feel wrecked! In contrast, spinning thoughts and dread all morning! hoping this trend continues.	3	3	0	-1	train
sleep	Slept through the night without checking the clock	slept through the night without checking the clock. However, experimenting with habits; mixed outcomes. not giving up.	1	8	1	0	train
depression	Fell asleep late and woke every hour	fell asleep late and woke every hour. However, therapy homework clicked this week. will revisit this in a week.	0	2	0	1	train
depression	Consistent 8	consistent 8.5-hour nights lately; mood is liftingâ€¦ â€” just documenting this for myselfâ€¦ not sure what to try next.	4	3	1	0	train
depression	Tried sleep meditations but my mind kept racing	tried sleep meditations but my mind kept racing. However, overwhelmed and empty; can't shake this mood. writing this down to stay accountable.	4	0	0	-1	train
mentalhealth	Nightmares woke me repeatedly; feel wrecked	nightmares woke me repeatedly; feel wrecked! On the plus side, I feel hopeless and drained after another bad night! not sure what to try next.	6	3	0	-1	train
depression	Another 2-hour nightâ€”my eyes burn	another 2-hour nightâ€”my eyes burn! â€” motivation is gone; sadness keeps creeping in!	1	4	0	-1	train
insomnia	Can't fall asleep despite trying routines and tea	can't fall asleep despite trying routines and tea! Meanwhile, overwhelmed and empty; can't shake this mood! trying to be patient with myself.	6	3	0	-1	train
sleep	Fell asleep late and woke every hour	fell asleep late and woke every hour. Meanwhile, it's hard to see a way out right now. trying to be patient with myself.	1	2	0	-1	train
insomnia	Sleep deprived and anxious; naps aren't helping	sleep deprived and anxious; naps aren't helping. Also, motivation is gone; sadness keeps creeping in.	4	1	0	-1	test
insomnia	Circadian rhythm is off; sleeping at odd times	circadian rhythm is off; sleeping at odd timesâ€¦ Also, spinning thoughts and dread all morningâ€¦ trying to be patient with myself.	0	2	0	-1	train
mentalhealth	Nightmares woke me repeatedly; feel wrecked	nightmares woke me repeatedly; feel wrecked. Additionally, it's hard to see a way out right now. any tips are welcome.	2	3	0	-1	train
mentalhealth	My sleep schedule is stabilizing; fewer awakenings this week	my sleep schedule is stabilizing; fewer awakenings this week. Lately, motivation is gone; sadness keeps creeping in. might bring this up with my GP.	4	0	1	-1	test
depression	My sleep schedule is stabilizing; fewer awakenings this month	my sleep schedule is stabilizing; fewer awakenings this monthâ€¦ Lately, made a list of questions for my next appointmentâ€¦ not sure what to try next.	4	0	1	0	train
sleep	Slept soundly for 7	slept soundly for 7.5 hours and woke up feeling refreshed! Meanwhile, overwhelmed and empty; can't shake this mood! not giving up.	11	4	1	-1	train
insomnia	Restless legs kept me up most of the night	restless legs kept me up most of the night! In contrast, today was okayâ€”nothing remarkable! not giving up.	2	15	0	0	train
mentalhealth	Tracked sleep and finally hit my target for 5 days	tracked sleep and finally hit my target for 5 days. tearing up randomly and isolating again. trying to be patient with myself.	0	0	1	-1	train
insomnia	Restless legs kept me up most of the night	restless legs kept me up most of the night! On the plus side, deep fatigue and low mood are relentless! writing this down to stay accountable.	3	3	0	-1	train
depression	Insomnia is hitting hardâ€”tossing and turning for hours	insomnia is hitting hardâ€”tossing and turning for hours. On the plus side, therapy homework clicked this week. might bring this up with my GP.	0	7	0	1	val
depression	Nightmares woke me repeatedly; feel wrecked	nightmares woke me repeatedly; feel wrecked. In contrast, checking in with myself; neutral overall. writing this down to stay accountable.	7	3	0	0	train
depression	Circadian rhythm is off; sleeping at odd times	circadian rhythm is off; sleeping at odd times. Also, deep fatigue and low mood are relentless. curious if others feel the same.	2	1	0	-1	train
sleep	Fell asleep quickly and stayed asleep till morning	fell asleep quickly and stayed asleep till morningâ€¦ Also, had a good talk with a friend and it helpedâ€¦ not giving up.	4	3	1	1	val
insomnia	I keep waking up at 3am and cannot return to sleep	I keep waking up at 3am and cannot return to sleep. Additionally, spinning thoughts and dread all morning. any tips are welcome.	12	0	0	-1	train
insomnia	Circadian rhythm is off; sleeping at odd times	circadian rhythm is off; sleeping at odd timesâ€¦ In contrast, logged my sleep; will monitor changesâ€¦ tracking it in a spreadsheet.	5	6	0	0	test
depression	Consistent 7	consistent 7.5-hour nights lately; mood is liftingâ€¦ In contrast, experimenting with habits; mixed outcomesâ€¦ curious if others feel the same.	5	2	1	0	train
depression	Another 5-hour nightâ€”my eyes burn	another 5-hour nightâ€”my eyes burn. Also, woke up already defeated; nothing helps. tracking it in a spreadsheet.	2	5	0	-1	train
insomnia	Another 4-hour nightâ€”my eyes burn	another 4-hour nightâ€”my eyes burn. Also, motivation is gone; sadness keeps creeping in.	3	0	0	-1	train
mentalhealth	Insomnia is hitting hardâ€”tossing and turning for hours	insomnia is hitting hardâ€”tossing and turning for hours. Additionally, today was okayâ€”nothing remarkable. might bring this up with my GP.	10	11	0	0	train
mentalhealth	Restless legs kept me up most of the night	restless legs kept me up most of the night. Additionally, just documenting this for myself. not sure what to try next.	6	3	0	0	test
insomnia	Slept soundly for 8 hours and woke up feeling refreshed	slept soundly for 8 hours and woke up feeling refreshed. However, feeling hopeful after journaling and therapy. will revisit this in a week.	1	1	1	1	train
mentalhealth	Sleep hygiene routine seems to be working at last	sleep hygiene routine seems to be working at last. Lately, spinning thoughts and dread all morning.	1	0	1	-1	train
sleep	I keep waking up at 4am and cannot return to sleep	I keep waking up at 4am and cannot return to sleep. On the plus side, therapy homework clicked this week. not giving up.	2	3	0	1	train
depression	Fell asleep late and woke every hour	fell asleep late and woke every hour. overwhelmed and empty; can't shake this mood. tracking it in a spreadsheet.	3	2	0	-1	train
insomnia	Sleep is fragmented with multiple awakenings	sleep is fragmented with multiple awakenings! In contrast, deep fatigue and low mood are relentless! curious if others feel the same.	5	1	0	-1	train
insomnia	Circadian rhythm is off; sleeping at odd times	circadian rhythm is off; sleeping at odd times. However, everything feels heavy and pointless lately. not giving up.	2	1	0	-1	train
mentalhealth	Sleep hygiene routine seems to be working at last	sleep hygiene routine seems to be working at last. On the plus side, emotionally exhausted; nothing seems to work. any tips are welcome.	6	5	1	-1	train
insomnia	Restless legs kept me up most of the night	restless legs kept me up most of the nightâ€¦ â€” motivation is gone; sadness keeps creeping inâ€¦ not giving up.	3	4	0	-1	train
depression	Consistent 7-hour nights lately; mood is lifting	consistent 7-hour nights lately; mood is lifting. Meanwhile, today was okayâ€”nothing remarkable. trying to be patient with myself.	2	0	1	0	train
depression	Insomnia is hitting hardâ€”tossing and turning for hours	insomnia is hitting hardâ€”tossing and turning for hours. tried a new routine; results are unclear. not sure what to try next.	1	10	0	0	test
insomnia	I keep waking up at 5am and cannot return to sleep	I keep waking up at 5am and cannot return to sleep. Additionally, logged my sleep; will monitor changes. not giving up.	4	0	0	0	train
sleep	Lying awake replaying thoughts; no rest	lying awake replaying thoughts; no rest! Additionally, today was okayâ€”nothing remarkable! curious if others feel the same.	2	4	0	0	train
sleep	Another 3-hour nightâ€”my eyes burn	another 3-hour nightâ€”my eyes burn. In contrast, woke up already defeated; nothing helps. trying to be patient with myself.	3	2	0	-1	train
sleep	Nightmares woke me repeatedly; feel wrecked	nightmares woke me repeatedly; feel wrecked! Additionally, checking in with myself; neutral overall! will revisit this in a week.	7	1	0	0	val
depression	Sleep deprived and anxious; naps aren't helping	sleep deprived and anxious; naps aren't helpingâ€¦ Additionally, reading about sleep hygiene; undecided what to tryâ€¦ hoping this trend continues.	1	1	0	0	val
depression	Sleep is fragmented with multiple awakenings	sleep is fragmented with multiple awakenings. â€” it's hard to see a way out right now. hoping this trend continues.	4	4	0	-1	train
depression	Up at 1am every night; exhausted during the day	up at 1am every night; exhausted during the day. On the plus side, motivation is gone; sadness keeps creeping in. not giving up.	3	0	0	-1	train
insomnia	Lying awake replaying thoughts; no rest	lying awake replaying thoughts; no rest. In contrast, experimenting with habits; mixed outcomes. might bring this up with my GP.	2	1	0	0	train
insomnia	Nightmares woke me repeatedly; feel wrecked	nightmares woke me repeatedly; feel wrecked! Also, woke up already defeated; nothing helps! not sure what to try next.	2	3	0	-1	test
mentalhealth	Slept through the night without checking the clock	slept through the night without checking the clock! In contrast, logged my sleep; will monitor changes!	2	7	1	0	train
insomnia	Circadian rhythm is off; sleeping at odd times	circadian rhythm is off; sleeping at odd times. Meanwhile, I can see improvements and it motivates me. not giving up.	0	0	0	1	train
depression	Tried sleep meditations but my mind kept racing	tried sleep meditations but my mind kept racing. Lately, checking in with myself; neutral overall. any tips are welcome.	1	0	0	0	val
mentalhealth	Circadian rhythm is off; sleeping at odd times	circadian rhythm is off; sleeping at odd times. Also, overwhelmed and empty; can't shake this mood. writing this down to stay accountable.	1	2	0	-1	train
mentalhealth	Can't fall asleep despite trying routines and tea	can't fall asleep despite trying routines and teaâ€¦ In contrast, emotionally exhausted; nothing seems to workâ€¦ curious if others feel the same.	7	5	0	-1	test
mentalhealth	Nightmares woke me repeatedly; feel wrecked	nightmares woke me repeatedly; feel wrecked. Additionally, emotionally exhausted; nothing seems to work. any tips are welcome.	15	10	0	-1	train
mentalhealth	Sleep deprived and anxious; naps aren't helping	sleep deprived and anxious; naps aren't helping. Meanwhile, overwhelmed and empty; can't shake this mood. not sure what to try next.	8	3	0	-1	train
mentalhealth	My sleep schedule is stabilizing; fewer awakenings this few days	my sleep schedule is stabilizing; fewer awakenings this few days. Also, reading about sleep hygiene; undecided what to try. will revisit this in a week.	0	2	1	0	test
insomnia	Awake all night again; can't switch off my brain	awake all night again; can't switch off my brain! Also, woke up already defeated; nothing helps! any tips are welcome.	1	3	0	-1	train
sleep	Can't fall asleep despite trying routines and tea	can't fall asleep despite trying routines and tea. Also, small wins add up; I'm proud of myself. curious if others feel the same.	1	10	0	1	test
depression	Three nights in a row with barely 2 hours total	three nights in a row with barely 2 hours total. However, woke up already defeated; nothing helps. not giving up.	13	1	0	-1	test
depression	Fell asleep late and woke every hour	fell asleep late and woke every hourâ€¦ Meanwhile, made a list of questions for my next appointmentâ€¦ will revisit this in a week.	0	10	0	0	train
insomnia	Tried sleep meditations but my mind kept racing	tried sleep meditations but my mind kept racing. Lately, overwhelmed and empty; can't shake this mood. will revisit this in a week.	1	0	0	-1	test
insomnia	Lying awake replaying thoughts; no rest	lying awake replaying thoughts; no rest. Also, small wins add up; I'm proud of myself. trying to be patient with myself.	6	1	0	1	train
depression	Had uninterrupted sleep and finally feel rested	had uninterrupted sleep and finally feel rested. Additionally, logged my sleep; will monitor changes. will revisit this in a week.	1	10	1	0	train
depression	Went to bed early and actually stayed asleep	went to bed early and actually stayed asleep. it's hard to see a way out right now. any tips are welcome.	10	0	1	-1	val
sleep	Up at 4am every night; exhausted during the day	up at 4am every night; exhausted during the day. Additionally, mood is stable; practicing self-compassion. any tips are welcome.	1	4	0	1	train
mentalhealth	Three nights in a row with barely 5 hours total	three nights in a row with barely 5 hours total! getting back into routines is paying off! not giving up.	1	0	0	1	train
insomnia	Insomnia is hitting hardâ€”tossing and turning for hours	insomnia is hitting hardâ€”tossing and turning for hoursâ€¦ On the plus side, I feel hopeless and drained after another bad nightâ€¦ not giving up.	9	4	0	-1	train
depression	Three nights in a row with barely 2 hours total	three nights in a row with barely 2 hours total! Lately, motivation is gone; sadness keeps creeping in!	0	11	0	-1	train
sleep	Fell asleep late and woke every hour	fell asleep late and woke every hourâ€¦ Meanwhile, overwhelmed and empty; can't shake this moodâ€¦ will revisit this in a week.	1	4	0	-1	test
depression	First full night of rest in weeksâ€”feels amazing	first full night of rest in weeksâ€”feels amazing. On the plus side, motivation is gone; sadness keeps creeping in. tracking it in a spreadsheet.	1	3	1	-1	train
sleep	Another 5-hour nightâ€”my eyes burn	another 5-hour nightâ€”my eyes burn! Additionally, experimenting with habits; mixed outcomes! trying to be patient with myself.	6	4	0	0	train
sleep	Sleep deprived and anxious; naps aren't helping	sleep deprived and anxious; naps aren't helping! â€” everything feels heavy and pointless lately! will revisit this in a week.	6	17	0	-1	train
insomnia	Another 2-hour nightâ€”my eyes burn	another 2-hour nightâ€”my eyes burn! However, woke up already defeated; nothing helps! tracking it in a spreadsheet.	2	0	0	-1	train
insomnia	Circadian rhythm is off; sleeping at odd times	circadian rhythm is off; sleeping at odd times. On the plus side, spinning thoughts and dread all morning. will revisit this in a week.	4	1	0	-1	val
depression	Sleep deprived and anxious; naps aren't helping	sleep deprived and anxious; naps aren't helping. Lately, I feel hopeless and drained after another bad night. trying to be patient with myself.	1	2	0	-1	train
insomnia	Lying awake replaying thoughts; no rest	lying awake replaying thoughts; no rest. Lately, not sure how to feel; taking it day by day. trying to be patient with myself.	9	1	0	0	train
mentalhealth	Consistent 6	consistent 6.5-hour nights lately; mood is lifting. Meanwhile, just documenting this for myself. writing this down to stay accountable.	5	2	1	0	train
sleep	Up at 3am every night; exhausted during the day	up at 3am every night; exhausted during the dayâ€¦ deep fatigue and low mood are relentlessâ€¦	1	3	0	-1	train
depression	Sleep is fragmented with multiple awakenings	sleep is fragmented with multiple awakeningsâ€¦ Lately, had a good talk with a friend and it helpedâ€¦	0	6	0	1	test
mentalhealth	Sleep hygiene routine seems to be working at last	sleep hygiene routine seems to be working at last. experimenting with habits; mixed outcomes. will revisit this in a week.	3	4	1	0	train
mentalhealth	Tried sleep meditations but my mind kept racing	tried sleep meditations but my mind kept racing. In contrast, small wins add up; I'm proud of myself. will revisit this in a week.	2	2	0	1	train
insomnia	Sleep hygiene routine seems to be working at last	sleep hygiene routine seems to be working at last. In contrast, tried a new routine; results are unclear. any tips are welcome.	2	0	1	0	train
sleep	Another 4-hour nightâ€”my eyes burn	another 4-hour nightâ€”my eyes burn. Additionally, just documenting this for myself. any tips are welcome.	0	77	0	0	test
depression	Sleep is fragmented with multiple awakenings	sleep is fragmented with multiple awakeningsâ€¦ In contrast, had a good talk with a friend and it helpedâ€¦ tracking it in a spreadsheet.	4	2	0	1	train
mentalhealth	Sleep deprived and anxious; naps aren't helping	sleep deprived and anxious; naps aren't helpingâ€¦ Also, just documenting this for myselfâ€¦ tracking it in a spreadsheet.	5	4	0	0	val
depression	Restless legs kept me up most of the night	restless legs kept me up most of the night! Meanwhile, reading about sleep hygiene; undecided what to try! curious if others feel the same.	1	2	0	0	train
insomnia	Lying awake replaying thoughts; no rest	lying awake replaying thoughts; no rest. Also, I feel hopeless and drained after another bad night. might bring this up with my GP.	1	5	0	-1	train
sleep	Can't fall asleep despite trying routines and tea	can't fall asleep despite trying routines and tea. On the plus side, not sure how to feel; taking it day by day. not giving up.	0	1	0	0	val
depression	I keep waking up at 4am and cannot return to sleep	I keep waking up at 4am and cannot return to sleep. Meanwhile, tearing up randomly and isolating again. tracking it in a spreadsheet.	1	2	0	-1	train
depression	Circadian rhythm is off; sleeping at odd times	circadian rhythm is off; sleeping at odd times. In contrast, small wins add up; I'm proud of myself. might bring this up with my GP.	1	4	0	1	train
mentalhealth	Awake all night again; can't switch off my brain	awake all night again; can't switch off my brain. had a good talk with a friend and it helped. trying to be patient with myself.	6	5	0	1	val
depression	Nightmares woke me repeatedly; feel wrecked	nightmares woke me repeatedly; feel wrecked. Additionally, emotionally exhausted; nothing seems to work.	1	1	0	-1	train
depression	Another 3-hour nightâ€”my eyes burn	another 3-hour nightâ€”my eyes burn. However, overwhelmed and empty; can't shake this mood. writing this down to stay accountable.	3	7	0	-1	test
sleep	Fell asleep quickly and stayed asleep till morning	fell asleep quickly and stayed asleep till morningâ€¦ In contrast, motivation is gone; sadness keeps creeping inâ€¦ tracking it in a spreadsheet.	2	4	1	-1	train
sleep	Sleep is fragmented with multiple awakenings	sleep is fragmented with multiple awakenings. â€” making progressâ€”tiny steps but forward. not sure what to try next.	4	4	0	1	train
insomnia	Another 2-hour nightâ€”my eyes burn	another 2-hour nightâ€”my eyes burn! In contrast, everything feels heavy and pointless lately! curious if others feel the same.	1	0	0	-1	train
insomnia	Managed to get quality sleep and feel clear-headed	managed to get quality sleep and feel clear-headed. On the plus side, I feel hopeless and drained after another bad night. will revisit this in a week.	1	7	1	-1	train
insomnia	Awake all night again; can't switch off my brain	awake all night again; can't switch off my brain! feeling hopeful after journaling and therapy! not giving up.	0	1	0	1	train
mentalhealth	Insomnia is hitting hardâ€”tossing and turning for hours	insomnia is hitting hardâ€”tossing and turning for hours. On the plus side, tearing up randomly and isolating again. not sure what to try next.	3	2	0	-1	train
insomnia	Managed to get quality sleep and feel clear-headed	managed to get quality sleep and feel clear-headed. motivation is gone; sadness keeps creeping in. trying to be patient with myself.	3	2	1	-1	train
mentalhealth	Had uninterrupted sleep and finally feel rested	had uninterrupted sleep and finally feel restedâ€¦ On the plus side, spinning thoughts and dread all morningâ€¦ not giving up.	9	2	1	-1	train
sleep	Up at 1am every night; exhausted during the day	up at 1am every night; exhausted during the day. Lately, everything feels heavy and pointless lately. hoping this trend continues.	1	1	0	-1	train
insomnia	Insomnia is hitting hardâ€”tossing and turning for hours	insomnia is hitting hardâ€”tossing and turning for hours. Also, mood is stable; practicing self-compassion. might bring this up with my GP.	2	2	0	1	train
depression	Slept well last night; energy levels are back	slept well last night; energy levels are backâ€¦ â€” just documenting this for myselfâ€¦ not giving up.	2	8	1	0	train
insomnia	Insomnia is hitting hardâ€”tossing and turning for hours	insomnia is hitting hardâ€”tossing and turning for hours! Additionally, deep fatigue and low mood are relentless! tracking it in a spreadsheet.	5	6	0	-1	val
sleep	Fell asleep quickly and stayed asleep till morning	fell asleep quickly and stayed asleep till morningâ€¦ â€” deep fatigue and low mood are relentlessâ€¦ not giving up.	4	4	1	-1	train
depression	Fell asleep late and woke every hour	fell asleep late and woke every hour. However, overwhelmed and empty; can't shake this mood. not sure what to try next.	3	2	0	-1	train
depression	Three nights in a row with barely 3 hours total	three nights in a row with barely 3 hours total! Meanwhile, I feel hopeless and drained after another bad night! might bring this up with my GP.	8	2	0	-1	train
mentalhealth	Consistent 8-hour nights lately; mood is lifting	consistent 8-hour nights lately; mood is lifting! In contrast, motivation is gone; sadness keeps creeping in! curious if others feel the same.	4	1	1	-1	val
insomnia	Fell asleep quickly and stayed asleep till morning	fell asleep quickly and stayed asleep till morningâ€¦ Additionally, tearing up randomly and isolating againâ€¦ tracking it in a spreadsheet.	2	3	1	-1	train
insomnia	Nightmares woke me repeatedly; feel wrecked	nightmares woke me repeatedly; feel wreckedâ€¦ doctor suggested tracking; starting that nowâ€¦ might bring this up with my GP.	2	1	0	0	val
sleep	Melatonin helped; stayed asleep and woke refreshed	melatonin helped; stayed asleep and woke refreshedâ€¦ Also, logged my sleep; will monitor changesâ€¦	1	7	1	0	train
depression	Insomnia is hitting hardâ€”tossing and turning for hours	insomnia is hitting hardâ€”tossing and turning for hoursâ€¦ Meanwhile, it's hard to see a way out right nowâ€¦ writing this down to stay accountable.	27	12	0	-1	train
depression	Lying awake replaying thoughts; no rest	lying awake replaying thoughts; no restâ€¦ In contrast, motivation is gone; sadness keeps creeping inâ€¦ any tips are welcome.	6	0	0	-1	val
sleep	Another 5-hour nightâ€”my eyes burn	another 5-hour nightâ€”my eyes burn! In contrast, tried a new routine; results are unclear! writing this down to stay accountable.	4	11	0	0	val
mentalhealth	Insomnia is hitting hardâ€”tossing and turning for hours	insomnia is hitting hardâ€”tossing and turning for hoursâ€¦ â€” checking in with myself; neutral overallâ€¦ not sure what to try next.	6	1	0	0	train
mentalhealth	Awake all night again; can't switch off my brain	awake all night again; can't switch off my brainâ€¦ Also, I can see improvements and it motivates meâ€¦	2	1	0	1	train
depression	Insomnia is hitting hardâ€”tossing and turning for hours	insomnia is hitting hardâ€”tossing and turning for hours. Additionally, experimenting with habits; mixed outcomes. might bring this up with my GP.	9	5	0	0	train
depression	Another 2-hour nightâ€”my eyes burn	another 2-hour nightâ€”my eyes burn. Meanwhile, checking in with myself; neutral overall. might bring this up with my GP.	3	6	0	0	val
insomnia	Up at 5am every night; exhausted during the day	up at 5am every night; exhausted during the day. Additionally, getting back into routines is paying off. curious if others feel the same.	3	2	0	1	train
mentalhealth	Fell asleep quickly and stayed asleep till morning	fell asleep quickly and stayed asleep till morning. Lately, doctor suggested tracking; starting that now. will revisit this in a week.	3	0	1	0	train
insomnia	Another 5-hour nightâ€”my eyes burn	another 5-hour nightâ€”my eyes burn. â€” doctor suggested tracking; starting that now. not giving up.	5	1	0	0	train
sleep	Insomnia is hitting hardâ€”tossing and turning for hours	insomnia is hitting hardâ€”tossing and turning for hours. On the plus side, just documenting this for myself. not giving up.	3	1	0	0	train
sleep	Circadian rhythm is off; sleeping at odd times	circadian rhythm is off; sleeping at odd times. Meanwhile, had a good talk with a friend and it helped. writing this down to stay accountable.	0	0	0	1	train
mentalhealth	Up at 1am every night; exhausted during the day	up at 1am every night; exhausted during the day. Lately, I feel hopeless and drained after another bad night. any tips are welcome.	0	8	0	-1	val
sleep	Up at 3am every night; exhausted during the day	up at 3am every night; exhausted during the day. However, emotionally exhausted; nothing seems to work. curious if others feel the same.	4	24	0	-1	train
mentalhealth	Tried sleep meditations but my mind kept racing	tried sleep meditations but my mind kept racingâ€¦ Lately, not sure how to feel; taking it day by dayâ€¦ tracking it in a spreadsheet.	1	13	0	0	train
sleep	Restless legs kept me up most of the night	restless legs kept me up most of the night. doctor suggested tracking; starting that now. not sure what to try next.	0	6	0	0	train
mentalhealth	Went to bed early and actually stayed asleep	went to bed early and actually stayed asleep. Additionally, feeling hopeful after journaling and therapy. writing this down to stay accountable.	1	3	1	1	train
depression	Nightmares woke me repeatedly; feel wrecked	nightmares woke me repeatedly; feel wrecked. Additionally, tearing up randomly and isolating again. not giving up.	10	1	0	-1	train
insomnia	Sleep is fragmented with multiple awakenings	sleep is fragmented with multiple awakenings. therapy homework clicked this week. not giving up.	1	1	0	1	train
mentalhealth	Tracked sleep and finally hit my target for 10 days	tracked sleep and finally hit my target for 10 days. However, mood is stable; practicing self-compassion.	3	10	1	1	val
depression	Had uninterrupted sleep and finally feel rested	had uninterrupted sleep and finally feel restedâ€¦ Lately, doctor suggested tracking; starting that nowâ€¦ writing this down to stay accountable.	2	1	1	0	test
sleep	Three nights in a row with barely 4 hours total	three nights in a row with barely 4 hours total. Lately, I can see improvements and it motivates me. writing this down to stay accountable.	3	5	0	1	train
depression	Another 2-hour nightâ€”my eyes burn	another 2-hour nightâ€”my eyes burn! Meanwhile, not sure how to feel; taking it day by day! writing this down to stay accountable.	1	2	0	0	val
depression	Rested properly; fewer early-morning awakenings	rested properly; fewer early-morning awakenings. Lately, I feel hopeless and drained after another bad night. curious if others feel the same.	1	12	1	-1	val
insomnia	Managed to get quality sleep and feel clear-headed	managed to get quality sleep and feel clear-headed! Also, tried a new routine; results are unclear! trying to be patient with myself.	0	6	1	0	val
sleep	Up at 5am every night; exhausted during the day	up at 5am every night; exhausted during the dayâ€¦ Meanwhile, not sure how to feel; taking it day by dayâ€¦ will revisit this in a week.	2	1	0	0	train
insomnia	Circadian rhythm is off; sleeping at odd times	circadian rhythm is off; sleeping at odd times. Meanwhile, logged my sleep; will monitor changes. any tips are welcome.	3	2	0	0	train
depression	Up at 5am every night; exhausted during the day	up at 5am every night; exhausted during the day. On the plus side, tearing up randomly and isolating again. might bring this up with my GP.	18	18	0	-1	val
insomnia	Restless legs kept me up most of the night	restless legs kept me up most of the night! Additionally, spinning thoughts and dread all morning! curious if others feel the same.	0	7	0	-1	train
insomnia	Up at 2am every night; exhausted during the day	up at 2am every night; exhausted during the day. Meanwhile, tearing up randomly and isolating again. hoping this trend continues.	4	2	0	-1	train
insomnia	Tracked sleep and finally hit my target for 10 days	tracked sleep and finally hit my target for 10 days. Lately, doctor suggested tracking; starting that now.	0	4	1	0	train
mentalhealth	Lying awake replaying thoughts; no rest	lying awake replaying thoughts; no rest. In contrast, experimenting with habits; mixed outcomes. will revisit this in a week.	2	2	0	0	train
insomnia	Tried sleep meditations but my mind kept racing	tried sleep meditations but my mind kept racing! In contrast, overwhelmed and empty; can't shake this mood! trying to be patient with myself.	2	1	0	-1	train
sleep	Lying awake replaying thoughts; no rest	lying awake replaying thoughts; no restâ€¦ Lately, it's hard to see a way out right nowâ€¦ any tips are welcome.	3	1	0	-1	val
insomnia	Another 2-hour nightâ€”my eyes burn	another 2-hour nightâ€”my eyes burn! In contrast, had a good talk with a friend and it helped! writing this down to stay accountable.	0	2	0	1	test
mentalhealth	Lying awake replaying thoughts; no rest	lying awake replaying thoughts; no rest. Meanwhile, not sure how to feel; taking it day by day. any tips are welcome.	4	0	0	0	train
mentalhealth	Lying awake replaying thoughts; no rest	lying awake replaying thoughts; no rest. In contrast, checking in with myself; neutral overall. not sure what to try next.	1	4	0	0	train
mentalhealth	Deep sleep for 7	deep sleep for 7.5 hours; no nightmares! Also, I recognised a trigger and handled it better! might bring this up with my GP.	3	3	1	1	train
insomnia	I keep waking up at 3am and cannot return to sleep	I keep waking up at 3am and cannot return to sleep. In contrast, emotionally exhausted; nothing seems to work. not sure what to try next.	2	4	0	-1	val
sleep	Slept soundly for 8 hours and woke up feeling refreshed	slept soundly for 8 hours and woke up feeling refreshed. Also, mood is stable; practicing self-compassion. will revisit this in a week.	8	2	1	1	val
sleep	Went to bed early and actually stayed asleep	went to bed early and actually stayed asleep. Additionally, woke up already defeated; nothing helps. not sure what to try next.	1	7	1	-1	test
depression	Slept soundly for 7	slept soundly for 7.5 hours and woke up feeling refreshed! tearing up randomly and isolating again! will revisit this in a week.	1	3	1	-1	val
insomnia	Fell asleep late and woke every hour	fell asleep late and woke every hour. However, spinning thoughts and dread all morning. trying to be patient with myself.	1	5	0	-1	train
sleep	Had uninterrupted sleep and finally feel rested	had uninterrupted sleep and finally feel rested. Also, it's hard to see a way out right now. hoping this trend continues.	6	5	1	-1	train
sleep	Another 5-hour nightâ€”my eyes burn	another 5-hour nightâ€”my eyes burn. Meanwhile, reading about sleep hygiene; undecided what to try.	4	7	0	0	train
sleep	Lying awake replaying thoughts; no rest	lying awake replaying thoughts; no rest. However, had a good talk with a friend and it helped. might bring this up with my GP.	0	22	0	1	test
mentalhealth	Fell asleep late and woke every hour	fell asleep late and woke every hour. In contrast, emotionally exhausted; nothing seems to work. hoping this trend continues.	7	0	0	-1	test
sleep	Slept through the night without checking the clock	slept through the night without checking the clock. In contrast, checking in with myself; neutral overall. writing this down to stay accountable.	1	2	1	0	val
sleep	Tracked sleep and finally hit my target for 5 days	tracked sleep and finally hit my target for 5 daysâ€¦ â€” motivation is gone; sadness keeps creeping inâ€¦ curious if others feel the same.	2	0	1	-1	val
depression	Tracked sleep and finally hit my target for 10 days	tracked sleep and finally hit my target for 10 days. Meanwhile, spinning thoughts and dread all morning. writing this down to stay accountable.	12	39	1	-1	test
mentalhealth	First full night of rest in monthsâ€”feels amazing	first full night of rest in monthsâ€”feels amazingâ€¦ In contrast, overwhelmed and empty; can't shake this moodâ€¦ hoping this trend continues.	2	3	1	-1	train
insomnia	Fell asleep late and woke every hour	fell asleep late and woke every hour! In contrast, deep fatigue and low mood are relentless! any tips are welcome.	7	3	0	-1	train
mentalhealth	Sleep hygiene routine seems to be working at last	sleep hygiene routine seems to be working at last. Lately, spinning thoughts and dread all morning. curious if others feel the same.	2	0	1	-1	test
insomnia	Rested properly; fewer early-morning awakenings	rested properly; fewer early-morning awakeningsâ€¦ Additionally, I can see improvements and it motivates meâ€¦ not sure what to try next.	4	2	1	1	train
insomnia	Fell asleep quickly and stayed asleep till morning	fell asleep quickly and stayed asleep till morning. In contrast, I feel hopeless and drained after another bad night. trying to be patient with myself.	7	1	1	-1	train
insomnia	Insomnia is hitting hardâ€”tossing and turning for hours	insomnia is hitting hardâ€”tossing and turning for hoursâ€¦ today was okayâ€”nothing remarkableâ€¦ trying to be patient with myself.	1	1	0	0	test
sleep	Another 2-hour nightâ€”my eyes burn	another 2-hour nightâ€”my eyes burn. In contrast, everything feels heavy and pointless lately. writing this down to stay accountable.	4	5	0	-1	train
depression	Insomnia is hitting hardâ€”tossing and turning for hours	insomnia is hitting hardâ€”tossing and turning for hours. Additionally, everything feels heavy and pointless lately.	3	0	0	-1	train
mentalhealth	Another 2-hour nightâ€”my eyes burn	another 2-hour nightâ€”my eyes burn. However, I recognised a trigger and handled it better. any tips are welcome.	1	1	0	1	test
depression	Nightmares woke me repeatedly; feel wrecked	nightmares woke me repeatedly; feel wrecked. Also, not sure how to feel; taking it day by day. will revisit this in a week.	0	2	0	0	train
insomnia	First full night of rest in weeksâ€”feels amazing	first full night of rest in weeksâ€”feels amazing! Also, checking in with myself; neutral overall! trying to be patient with myself.	2	1	1	0	val
sleep	My sleep schedule is stabilizing; fewer awakenings this fortnight	my sleep schedule is stabilizing; fewer awakenings this fortnight. not sure how to feel; taking it day by day. might bring this up with my GP.	4	3	1	0	train
insomnia	Awake all night again; can't switch off my brain	awake all night again; can't switch off my brain. Additionally, today was okayâ€”nothing remarkable. writing this down to stay accountable.	0	0	0	0	train
depression	Rested properly; fewer early-morning awakenings	rested properly; fewer early-morning awakenings. In contrast, experimenting with habits; mixed outcomes. curious if others feel the same.	3	0	1	0	test
insomnia	Three nights in a row with barely 3 hours total	three nights in a row with barely 3 hours total. On the plus side, woke up already defeated; nothing helps. not giving up.	9	3	0	-1	val
depression	Nightmares woke me repeatedly; feel wrecked	nightmares woke me repeatedly; feel wreckedâ€¦ Lately, logged my sleep; will monitor changesâ€¦ tracking it in a spreadsheet.	3	3	0	0	train
sleep	Three nights in a row with barely 4 hours total	three nights in a row with barely 4 hours totalâ€¦ However, woke up already defeated; nothing helpsâ€¦ trying to be patient with myself.	4	3	0	-1	train
sleep	Up at 4am every night; exhausted during the day	up at 4am every night; exhausted during the day. â€” it's hard to see a way out right now. might bring this up with my GP.	1	0	0	-1	train
mentalhealth	Deep sleep for 7	deep sleep for 7.5 hours; no nightmares. In contrast, woke up already defeated; nothing helps. tracking it in a spreadsheet.	3	4	1	-1	train
depression	Another 5-hour nightâ€”my eyes burn	another 5-hour nightâ€”my eyes burn. â€” today felt lighter; grateful for support.	4	1	0	1	test
depression	Melatonin helped; stayed asleep and woke refreshed	melatonin helped; stayed asleep and woke refreshed. reading about sleep hygiene; undecided what to try. not giving up.	2	1	1	0	test
mentalhealth	Can't fall asleep despite trying routines and tea	can't fall asleep despite trying routines and teaâ€¦ Also, doctor suggested tracking; starting that nowâ€¦ trying to be patient with myself.	2	6	0	0	train
sleep	Sleep hygiene routine seems to be working at last	sleep hygiene routine seems to be working at last. Lately, experimenting with habits; mixed outcomes. writing this down to stay accountable.	13	0	1	0	train
sleep	Insomnia is hitting hardâ€”tossing and turning for hours	insomnia is hitting hardâ€”tossing and turning for hours. However, logged my sleep; will monitor changes. hoping this trend continues.	1	7	0	0	train
sleep	Lying awake replaying thoughts; no rest	lying awake replaying thoughts; no rest. In contrast, today felt lighter; grateful for support. might bring this up with my GP.	5	2	0	1	test
sleep	Circadian rhythm is off; sleeping at odd times	circadian rhythm is off; sleeping at odd times. Lately, today felt lighter; grateful for support. not sure what to try next.	1	5	0	1	train
mentalhealth	Lying awake replaying thoughts; no rest	lying awake replaying thoughts; no rest! In contrast, getting back into routines is paying off! tracking it in a spreadsheet.	1	0	0	1	test
insomnia	Another 4-hour nightâ€”my eyes burn	another 4-hour nightâ€”my eyes burn. Also, today was okayâ€”nothing remarkable. trying to be patient with myself.	0	1	0	0	train
insomnia	Another 3-hour nightâ€”my eyes burn	another 3-hour nightâ€”my eyes burn! Also, therapy homework clicked this week! trying to be patient with myself.	2	2	0	1	train
insomnia	Nightmares woke me repeatedly; feel wrecked	nightmares woke me repeatedly; feel wrecked. Also, emotionally exhausted; nothing seems to work. tracking it in a spreadsheet.	1	4	0	-1	train
depression	Awake all night again; can't switch off my brain	awake all night again; can't switch off my brainâ€¦ Additionally, feeling hopeful after journaling and therapyâ€¦ any tips are welcome.	3	3	0	1	train
sleep	Slept soundly for 8	slept soundly for 8.5 hours and woke up feeling refreshed! mood is stable; practicing self-compassion! any tips are welcome.	1	0	1	1	train
sleep	Consistent 7-hour nights lately; mood is lifting	consistent 7-hour nights lately; mood is lifting. Additionally, spinning thoughts and dread all morning. curious if others feel the same.	1	1	1	-1	train
insomnia	Nightmares woke me repeatedly; feel wrecked	nightmares woke me repeatedly; feel wrecked. Meanwhile, deep fatigue and low mood are relentless. any tips are welcome.	2	5	0	-1	val
sleep	My sleep schedule is stabilizing; fewer awakenings this fortnight	my sleep schedule is stabilizing; fewer awakenings this fortnightâ€¦ On the plus side, logged my sleep; will monitor changesâ€¦ trying to be patient with myself.	3	3	1	0	test
insomnia	My sleep schedule is stabilizing; fewer awakenings this few days	my sleep schedule is stabilizing; fewer awakenings this few days! In contrast, emotionally exhausted; nothing seems to work!	3	0	1	-1	train
depression	Another 5-hour nightâ€”my eyes burn	another 5-hour nightâ€”my eyes burn. â€” emotionally exhausted; nothing seems to work. tracking it in a spreadsheet.	2	0	0	-1	train
mentalhealth	Restless legs kept me up most of the night	restless legs kept me up most of the night. Additionally, reading about sleep hygiene; undecided what to try. not giving up.	15	1	0	0	test
depression	Fell asleep late and woke every hour	fell asleep late and woke every hour. However, small wins add up; I'm proud of myself. not sure what to try next.	3	0	0	1	train
insomnia	Another 4-hour nightâ€”my eyes burn	another 4-hour nightâ€”my eyes burnâ€¦ Meanwhile, deep fatigue and low mood are relentlessâ€¦	1	1	0	-1	test
mentalhealth	Tried sleep meditations but my mind kept racing	tried sleep meditations but my mind kept racing. not sure how to feel; taking it day by day. any tips are welcome.	4	2	0	0	train
depression	Sleep deprived and anxious; naps aren't helping	sleep deprived and anxious; naps aren't helping. Meanwhile, woke up already defeated; nothing helps. not sure what to try next.	9	5	0	-1	train
depression	Can't fall asleep despite trying routines and tea	can't fall asleep despite trying routines and tea. In contrast, motivation is gone; sadness keeps creeping in. tracking it in a spreadsheet.	2	6	0	-1	train
insomnia	Lying awake replaying thoughts; no rest	lying awake replaying thoughts; no rest. doctor suggested tracking; starting that now. trying to be patient with myself.	3	2	0	0	train
depression	Slept well last night; energy levels are back	slept well last night; energy levels are backâ€¦ today felt lighter; grateful for supportâ€¦ not sure what to try next.	2	2	1	1	train
mentalhealth	Sleep hygiene routine seems to be working at last	sleep hygiene routine seems to be working at lastâ€¦ Also, not sure how to feel; taking it day by dayâ€¦ will revisit this in a week.	2	0	1	0	test
mentalhealth	Awake all night again; can't switch off my brain	awake all night again; can't switch off my brain. Additionally, logged my sleep; will monitor changes. curious if others feel the same.	1	1	0	0	test
sleep	Lying awake replaying thoughts; no rest	lying awake replaying thoughts; no rest! â€” had a good talk with a friend and it helped! any tips are welcome.	3	1	0	1	train
insomnia	Awake all night again; can't switch off my brain	awake all night again; can't switch off my brainâ€¦ Additionally, everything feels heavy and pointless latelyâ€¦ hoping this trend continues.	1	1	0	-1	train
insomnia	Lying awake replaying thoughts; no rest	lying awake replaying thoughts; no restâ€¦ Also, deep fatigue and low mood are relentlessâ€¦ any tips are welcome.	0	1	0	-1	train
insomnia	Slept soundly for 7	slept soundly for 7.5 hours and woke up feeling refreshed. However, tearing up randomly and isolating again. hoping this trend continues.	3	11	1	-1	train
depression	Fell asleep late and woke every hour	fell asleep late and woke every hour! Additionally, reading about sleep hygiene; undecided what to try! not sure what to try next.	7	0	0	0	train
sleep	Nightmares woke me repeatedly; feel wrecked	nightmares woke me repeatedly; feel wrecked. Lately, emotionally exhausted; nothing seems to work. not giving up.	2	1	0	-1	train
depression	I keep waking up at 5am and cannot return to sleep	I keep waking up at 5am and cannot return to sleep. everything feels heavy and pointless lately. not sure what to try next.	6	6	0	-1	train
sleep	Consistent 7-hour nights lately; mood is lifting	consistent 7-hour nights lately; mood is lifting! â€” today felt lighter; grateful for support! trying to be patient with myself.	2	2	1	1	train
sleep	Lying awake replaying thoughts; no rest	lying awake replaying thoughts; no rest. Lately, woke up already defeated; nothing helps. writing this down to stay accountable.	2	5	0	-1	train
depression	Lying awake replaying thoughts; no rest	lying awake replaying thoughts; no rest. getting back into routines is paying off. writing this down to stay accountable.	6	0	0	1	val
sleep	Nightmares woke me repeatedly; feel wrecked	nightmares woke me repeatedly; feel wrecked! â€” reading about sleep hygiene; undecided what to try! might bring this up with my GP.	2	3	0	0	test
insomnia	Three nights in a row with barely 3 hours total	three nights in a row with barely 3 hours total. On the plus side, I recognised a trigger and handled it better. writing this down to stay accountable.	2	0	0	1	val
sleep	Fell asleep late and woke every hour	fell asleep late and woke every hour! Additionally, tearing up randomly and isolating again! any tips are welcome.	2	10	0	-1	train
mentalhealth	Sleep is fragmented with multiple awakenings	sleep is fragmented with multiple awakenings! had a good talk with a friend and it helped! any tips are welcome.	2	1	0	1	test
mentalhealth	Sleep deprived and anxious; naps aren't helping	sleep deprived and anxious; naps aren't helping. â€” logged my sleep; will monitor changes.	1	0	0	0	train
mentalhealth	Fell asleep quickly and stayed asleep till morning	fell asleep quickly and stayed asleep till morning. Also, today was okayâ€”nothing remarkable. not giving up.	5	0	1	0	train
depression	Three nights in a row with barely 3 hours total	three nights in a row with barely 3 hours total! In contrast, not sure how to feel; taking it day by day!	4	4	0	0	val
depression	Slept through the night without checking the clock	slept through the night without checking the clock! However, made a list of questions for my next appointment! trying to be patient with myself.	15	0	1	0	val
insomnia	Another 3-hour nightâ€”my eyes burn	another 3-hour nightâ€”my eyes burnâ€¦ Meanwhile, experimenting with habits; mixed outcomesâ€¦ might bring this up with my GP.	7	1	0	0	train
insomnia	Can't fall asleep despite trying routines and tea	can't fall asleep despite trying routines and teaâ€¦ However, emotionally exhausted; nothing seems to workâ€¦ tracking it in a spreadsheet.	2	1	0	-1	val
sleep	Deep sleep for 6	deep sleep for 6.5 hours; no nightmares. Lately, small wins add up; I'm proud of myself. not giving up.	1	0	1	1	train
mentalhealth	Tried sleep meditations but my mind kept racing	tried sleep meditations but my mind kept racingâ€¦ On the plus side, experimenting with habits; mixed outcomesâ€¦ hoping this trend continues.	3	0	0	0	train
sleep	Circadian rhythm is off; sleeping at odd times	circadian rhythm is off; sleeping at odd timesâ€¦ tried a new routine; results are unclearâ€¦ not sure what to try next.	2	2	0	0	val
depression	Fell asleep late and woke every hour	fell asleep late and woke every hour. Meanwhile, deep fatigue and low mood are relentless. writing this down to stay accountable.	1	4	0	-1	train
insomnia	Went to bed early and actually stayed asleep	went to bed early and actually stayed asleep! everything feels heavy and pointless lately! hoping this trend continues.	0	1	1	-1	train
mentalhealth	Fell asleep quickly and stayed asleep till morning	fell asleep quickly and stayed asleep till morningâ€¦ In contrast, spinning thoughts and dread all morningâ€¦ hoping this trend continues.	10	14	1	-1	val
mentalhealth	Managed to get quality sleep and feel clear-headed	managed to get quality sleep and feel clear-headed. I feel hopeless and drained after another bad night.	1	6	1	-1	val
mentalhealth	Sleep is fragmented with multiple awakenings	sleep is fragmented with multiple awakeningsâ€¦ Meanwhile, I recognised a trigger and handled it betterâ€¦ trying to be patient with myself.	2	0	0	1	train
mentalhealth	Fell asleep late and woke every hour	fell asleep late and woke every hour. Meanwhile, everything feels heavy and pointless lately. writing this down to stay accountable.	4	1	0	-1	val
sleep	Lying awake replaying thoughts; no rest	lying awake replaying thoughts; no rest! making progressâ€”tiny steps but forward! writing this down to stay accountable.	2	23	0	1	train
sleep	Deep sleep for 7 hours; no nightmares	deep sleep for 7 hours; no nightmares. Lately, everything feels heavy and pointless lately. will revisit this in a week.	1	3	1	-1	train
insomnia	Rested properly; fewer early-morning awakenings	rested properly; fewer early-morning awakenings. Lately, checking in with myself; neutral overall. trying to be patient with myself.	1	14	1	0	test
depression	Tracked sleep and finally hit my target for 3 days	tracked sleep and finally hit my target for 3 days. In contrast, logged my sleep; will monitor changes. not sure what to try next.	1	3	1	0	train
sleep	Fell asleep late and woke every hour	fell asleep late and woke every hour. Lately, deep fatigue and low mood are relentless. any tips are welcome.	0	45	0	-1	train
mentalhealth	Up at 1am every night; exhausted during the day	up at 1am every night; exhausted during the day. On the plus side, today felt lighter; grateful for support. not giving up.	1	3	0	1	train
depression	Lying awake replaying thoughts; no rest	lying awake replaying thoughts; no rest! Meanwhile, motivation is gone; sadness keeps creeping in! not sure what to try next.	2	1	0	-1	val
mentalhealth	Insomnia is hitting hardâ€”tossing and turning for hours	insomnia is hitting hardâ€”tossing and turning for hours! Lately, tearing up randomly and isolating again! any tips are welcome.	4	3	0	-1	test
depression	Sleep deprived and anxious; naps aren't helping	sleep deprived and anxious; naps aren't helping. Additionally, had a good talk with a friend and it helped. writing this down to stay accountable.	15	4	0	1	train
insomnia	Fell asleep late and woke every hour	fell asleep late and woke every hour. everything feels heavy and pointless lately. curious if others feel the same.	4	10	0	-1	train
mentalhealth	Sleep is fragmented with multiple awakenings	sleep is fragmented with multiple awakenings. it's hard to see a way out right now. curious if others feel the same.	2	0	0	-1	val
depression	Slept through the night without checking the clock	slept through the night without checking the clock! Meanwhile, logged my sleep; will monitor changes! trying to be patient with myself.	3	1	1	0	test
insomnia	Slept through the night without checking the clock	slept through the night without checking the clock! In contrast, made a list of questions for my next appointment! not sure what to try next.	1	0	1	0	train
depression	Can't fall asleep despite trying routines and tea	can't fall asleep despite trying routines and teaâ€¦ Also, deep fatigue and low mood are relentlessâ€¦ might bring this up with my GP.	1	5	0	-1	train
insomnia	Slept soundly for 7 hours and woke up feeling refreshed	slept soundly for 7 hours and woke up feeling refreshedâ€¦ Lately, reading about sleep hygiene; undecided what to tryâ€¦	1	5	1	0	train
mentalhealth	Fell asleep late and woke every hour	fell asleep late and woke every hour. I can see improvements and it motivates me. hoping this trend continues.	0	3	0	1	train
sleep	Circadian rhythm is off; sleeping at odd times	circadian rhythm is off; sleeping at odd times. Meanwhile, emotionally exhausted; nothing seems to work. curious if others feel the same.	1	5	0	-1	test
mentalhealth	Sleep deprived and anxious; naps aren't helping	sleep deprived and anxious; naps aren't helping. Additionally, made a list of questions for my next appointment. curious if others feel the same.	4	6	0	0	train
depression	My sleep schedule is stabilizing; fewer awakenings this week	my sleep schedule is stabilizing; fewer awakenings this week! Additionally, deep fatigue and low mood are relentless! tracking it in a spreadsheet.	0	1	1	-1	train
sleep	Up at 2am every night; exhausted during the day	up at 2am every night; exhausted during the day. it's hard to see a way out right now. tracking it in a spreadsheet.	2	1	0	-1	train
sleep	Slept soundly for 6	slept soundly for 6.5 hours and woke up feeling refreshedâ€¦ However, making progressâ€”tiny steps but forwardâ€¦ not giving up.	2	0	1	1	val
sleep	Restless legs kept me up most of the night	restless legs kept me up most of the nightâ€¦ Meanwhile, tearing up randomly and isolating againâ€¦	4	1	0	-1	test
depression	Tracked sleep and finally hit my target for 3 days	tracked sleep and finally hit my target for 3 days. Additionally, today felt lighter; grateful for support. might bring this up with my GP.	2	11	1	1	train
insomnia	Another 4-hour nightâ€”my eyes burn	another 4-hour nightâ€”my eyes burn! Lately, experimenting with habits; mixed outcomes! not sure what to try next.	3	4	0	0	train
depression	Restless legs kept me up most of the night	restless legs kept me up most of the night. Meanwhile, just documenting this for myself.	3	1	0	0	train
mentalhealth	Went to bed early and actually stayed asleep	went to bed early and actually stayed asleepâ€¦ On the plus side, I feel hopeless and drained after another bad nightâ€¦ tracking it in a spreadsheet.	1	1	1	-1	train
sleep	Managed to get quality sleep and feel clear-headed	managed to get quality sleep and feel clear-headed! Also, reading about sleep hygiene; undecided what to try! not sure what to try next.	1	1	1	0	train
depression	Three nights in a row with barely 5 hours total	three nights in a row with barely 5 hours total. In contrast, today was okayâ€”nothing remarkable. not sure what to try next.	1	2	0	0	train
sleep	I keep waking up at 4am and cannot return to sleep	I keep waking up at 4am and cannot return to sleep! In contrast, overwhelmed and empty; can't shake this mood! hoping this trend continues.	11	2	0	-1	train
mentalhealth	I keep waking up at 2am and cannot return to sleep	I keep waking up at 2am and cannot return to sleep! Also, motivation is gone; sadness keeps creeping in! trying to be patient with myself.	10	2	0	-1	train
insomnia	Up at 3am every night; exhausted during the day	up at 3am every night; exhausted during the day. Additionally, it's hard to see a way out right now. not sure what to try next.	0	2	0	-1	train
sleep	Another 4-hour nightâ€”my eyes burn	another 4-hour nightâ€”my eyes burn. Lately, just documenting this for myself. any tips are welcome.	0	2	0	0	train
insomnia	Sleep hygiene routine seems to be working at last	sleep hygiene routine seems to be working at last. Additionally, small wins add up; I'm proud of myself. hoping this trend continues.	0	3	1	1	train
depression	Slept well last night; energy levels are back	slept well last night; energy levels are back. However, I can see improvements and it motivates me.	0	4	1	1	train
depression	Circadian rhythm is off; sleeping at odd times	circadian rhythm is off; sleeping at odd timesâ€¦ making progressâ€”tiny steps but forwardâ€¦ might bring this up with my GP.	3	0	0	1	train
insomnia	I keep waking up at 3am and cannot return to sleep	I keep waking up at 3am and cannot return to sleep. Lately, I feel hopeless and drained after another bad night. not giving up.	1	3	0	-1	val
mentalhealth	Nightmares woke me repeatedly; feel wrecked	nightmares woke me repeatedly; feel wreckedâ€¦ In contrast, just documenting this for myselfâ€¦ trying to be patient with myself.	14	2	0	0	test
insomnia	Managed to get quality sleep and feel clear-headed	managed to get quality sleep and feel clear-headed. woke up already defeated; nothing helps. tracking it in a spreadsheet.	1	1	1	-1	test
sleep	Can't fall asleep despite trying routines and tea	can't fall asleep despite trying routines and tea. â€” reading about sleep hygiene; undecided what to try. writing this down to stay accountable.	3	5	0	0	val
depression	Insomnia is hitting hardâ€”tossing and turning for hours	insomnia is hitting hardâ€”tossing and turning for hours! In contrast, today felt lighter; grateful for support! tracking it in a spreadsheet.	1	0	0	1	test
sleep	Nightmares woke me repeatedly; feel wrecked	nightmares woke me repeatedly; feel wrecked. On the plus side, deep fatigue and low mood are relentless. any tips are welcome.	2	2	0	-1	train
sleep	Sleep is fragmented with multiple awakenings	sleep is fragmented with multiple awakenings. In contrast, I can see improvements and it motivates me. any tips are welcome.	5	0	0	1	train
sleep	Managed to get quality sleep and feel clear-headed	managed to get quality sleep and feel clear-headedâ€¦ emotionally exhausted; nothing seems to workâ€¦ any tips are welcome.	7	3	1	-1	train
depression	Awake all night again; can't switch off my brain	awake all night again; can't switch off my brainâ€¦ In contrast, woke up already defeated; nothing helpsâ€¦ trying to be patient with myself.	3	5	0	-1	train
depression	Sleep deprived and anxious; naps aren't helping	sleep deprived and anxious; naps aren't helping. Lately, tearing up randomly and isolating again. hoping this trend continues.	2	4	0	-1	test
depression	Went to bed early and actually stayed asleep	went to bed early and actually stayed asleep! Also, checking in with myself; neutral overall! tracking it in a spreadsheet.	1	2	1	0	train
mentalhealth	Had uninterrupted sleep and finally feel rested	had uninterrupted sleep and finally feel rested! Also, woke up already defeated; nothing helps! hoping this trend continues.	2	0	1	-1	train
insomnia	Fell asleep late and woke every hour	fell asleep late and woke every hour. â€” deep fatigue and low mood are relentless. trying to be patient with myself.	30	0	0	-1	test
mentalhealth	Sleep deprived and anxious; naps aren't helping	sleep deprived and anxious; naps aren't helping. On the plus side, tried a new routine; results are unclear. any tips are welcome.	14	6	0	0	train
mentalhealth	Circadian rhythm is off; sleeping at odd times	circadian rhythm is off; sleeping at odd times. Meanwhile, woke up already defeated; nothing helps. any tips are welcome.	0	5	0	-1	train
insomnia	Three nights in a row with barely 5 hours total	three nights in a row with barely 5 hours total. â€” logged my sleep; will monitor changes. will revisit this in a week.	4	3	0	0	train
depression	I keep waking up at 4am and cannot return to sleep	I keep waking up at 4am and cannot return to sleepâ€¦ On the plus side, overwhelmed and empty; can't shake this moodâ€¦ not giving up.	1	4	0	-1	train
depression	I keep waking up at 5am and cannot return to sleep	I keep waking up at 5am and cannot return to sleep. Additionally, experimenting with habits; mixed outcomes. might bring this up with my GP.	1	3	0	0	train
mentalhealth	Melatonin helped; stayed asleep and woke refreshed	melatonin helped; stayed asleep and woke refreshed. In contrast, today felt lighter; grateful for support. curious if others feel the same.	0	0	1	1	train
insomnia	Fell asleep quickly and stayed asleep till morning	fell asleep quickly and stayed asleep till morning. On the plus side, tried a new routine; results are unclear. any tips are welcome.	7	1	1	0	train
sleep	Consistent 8-hour nights lately; mood is lifting	consistent 8-hour nights lately; mood is lifting! However, emotionally exhausted; nothing seems to work! tracking it in a spreadsheet.	1	4	1	-1	train
insomnia	Slept through the night without checking the clock	slept through the night without checking the clock. Lately, I feel hopeless and drained after another bad night. writing this down to stay accountable.	6	6	1	-1	train
depression	Slept through the night without checking the clock	slept through the night without checking the clock! However, everything feels heavy and pointless lately! not sure what to try next.	1	5	1	-1	train
insomnia	Three nights in a row with barely 5 hours total	three nights in a row with barely 5 hours totalâ€¦ Meanwhile, spinning thoughts and dread all morningâ€¦ tracking it in a spreadsheet.	0	3	0	-1	val
depression	Lying awake replaying thoughts; no rest	lying awake replaying thoughts; no restâ€¦ Additionally, reading about sleep hygiene; undecided what to tryâ€¦ tracking it in a spreadsheet.	18	7	0	0	train
depression	Insomnia is hitting hardâ€”tossing and turning for hours	insomnia is hitting hardâ€”tossing and turning for hours. However, overwhelmed and empty; can't shake this mood. not giving up.	0	0	0	-1	train
sleep	Slept through the night without checking the clock	slept through the night without checking the clockâ€¦ In contrast, tearing up randomly and isolating againâ€¦ hoping this trend continues.	1	1	1	-1	train
sleep	Melatonin helped; stayed asleep and woke refreshed	melatonin helped; stayed asleep and woke refreshed. Additionally, experimenting with habits; mixed outcomes. trying to be patient with myself.	1	0	1	0	train
depression	Slept soundly for 9 hours and woke up feeling refreshed	slept soundly for 9 hours and woke up feeling refreshed. Also, overwhelmed and empty; can't shake this mood. trying to be patient with myself.	18	0	1	-1	val
depression	Restless legs kept me up most of the night	restless legs kept me up most of the night. Additionally, had a good talk with a friend and it helped. might bring this up with my GP.	1	1	0	1	val
insomnia	Tried sleep meditations but my mind kept racing	tried sleep meditations but my mind kept racing. However, getting back into routines is paying off. not giving up.	9	2	0	1	train
sleep	Fell asleep quickly and stayed asleep till morning	fell asleep quickly and stayed asleep till morning. Also, emotionally exhausted; nothing seems to work. writing this down to stay accountable.	4	0	1	-1	train
depression	Sleep is fragmented with multiple awakenings	sleep is fragmented with multiple awakeningsâ€¦ However, today felt lighter; grateful for supportâ€¦ might bring this up with my GP.	3	5	0	1	train
insomnia	Lying awake replaying thoughts; no rest	lying awake replaying thoughts; no rest! However, spinning thoughts and dread all morning! curious if others feel the same.	3	1	0	-1	train
insomnia	Three nights in a row with barely 3 hours total	three nights in a row with barely 3 hours total! Meanwhile, everything feels heavy and pointless lately! hoping this trend continues.	5	2	0	-1	train
insomnia	Awake all night again; can't switch off my brain	awake all night again; can't switch off my brain. However, deep fatigue and low mood are relentless. not sure what to try next.	0	0	0	-1	train
sleep	Insomnia is hitting hardâ€”tossing and turning for hours	insomnia is hitting hardâ€”tossing and turning for hours. On the plus side, overwhelmed and empty; can't shake this mood. not sure what to try next.	2	10	0	-1	val
insomnia	Had uninterrupted sleep and finally feel rested	had uninterrupted sleep and finally feel restedâ€¦ Lately, making progressâ€”tiny steps but forwardâ€¦	9	1	1	1	train
mentalhealth	Sleep deprived and anxious; naps aren't helping	sleep deprived and anxious; naps aren't helping! Lately, tried a new routine; results are unclear! not giving up.	0	0	0	0	train
mentalhealth	Fell asleep quickly and stayed asleep till morning	fell asleep quickly and stayed asleep till morning. Meanwhile, tearing up randomly and isolating again. trying to be patient with myself.	12	8	1	-1	train
depression	Nightmares woke me repeatedly; feel wrecked	nightmares woke me repeatedly; feel wreckedâ€¦ Lately, emotionally exhausted; nothing seems to workâ€¦ not sure what to try next.	1	2	0	-1	val
sleep	I keep waking up at 5am and cannot return to sleep	I keep waking up at 5am and cannot return to sleep! On the plus side, woke up already defeated; nothing helps! not giving up.	0	1	0	-1	train
sleep	Sleep is fragmented with multiple awakenings	sleep is fragmented with multiple awakenings. Also, tearing up randomly and isolating again. trying to be patient with myself.	2	1	0	-1	train
depression	Melatonin helped; stayed asleep and woke refreshed	melatonin helped; stayed asleep and woke refreshedâ€¦ Also, everything feels heavy and pointless latelyâ€¦ not giving up.	1	11	1	-1	val
insomnia	Three nights in a row with barely 2 hours total	three nights in a row with barely 2 hours totalâ€¦ On the plus side, made a list of questions for my next appointmentâ€¦ any tips are welcome.	1	1	0	0	val
insomnia	Three nights in a row with barely 3 hours total	three nights in a row with barely 3 hours total! Additionally, made a list of questions for my next appointment!	0	2	0	0	val
depression	First full night of rest in monthsâ€”feels amazing	first full night of rest in monthsâ€”feels amazing. â€” emotionally exhausted; nothing seems to work.	1	5	1	-1	test
mentalhealth	Tracked sleep and finally hit my target for 14 days	tracked sleep and finally hit my target for 14 days! In contrast, I can see improvements and it motivates me! will revisit this in a week.	1	5	1	1	val
insomnia	Sleep deprived and anxious; naps aren't helping	sleep deprived and anxious; naps aren't helping. Meanwhile, deep fatigue and low mood are relentless. might bring this up with my GP.	1	1	0	-1	train
mentalhealth	Three nights in a row with barely 4 hours total	three nights in a row with barely 4 hours total! Meanwhile, today was okayâ€”nothing remarkable! any tips are welcome.	3	7	0	0	train
sleep	Nightmares woke me repeatedly; feel wrecked	nightmares woke me repeatedly; feel wrecked! Meanwhile, overwhelmed and empty; can't shake this mood! not giving up.	4	1	0	-1	train
depression	My sleep schedule is stabilizing; fewer awakenings this month	my sleep schedule is stabilizing; fewer awakenings this month! Lately, tearing up randomly and isolating again!	4	2	1	-1	train
sleep	Lying awake replaying thoughts; no rest	lying awake replaying thoughts; no rest! I can see improvements and it motivates me! writing this down to stay accountable.	0	3	0	1	train
insomnia	Rested properly; fewer early-morning awakenings	rested properly; fewer early-morning awakenings. Also, today felt lighter; grateful for support. curious if others feel the same.	7	0	1	1	train
depression	Up at 4am every night; exhausted during the day	up at 4am every night; exhausted during the day. Additionally, motivation is gone; sadness keeps creeping in. writing this down to stay accountable.	2	3	0	-1	train
sleep	Circadian rhythm is off; sleeping at odd times	circadian rhythm is off; sleeping at odd times. On the plus side, reading about sleep hygiene; undecided what to try. curious if others feel the same.	2	2	0	0	train
sleep	Awake all night again; can't switch off my brain	awake all night again; can't switch off my brain. Meanwhile, I feel hopeless and drained after another bad night. hoping this trend continues.	0	0	0	-1	val
depression	Sleep is fragmented with multiple awakenings	sleep is fragmented with multiple awakenings! Additionally, I recognised a trigger and handled it better! tracking it in a spreadsheet.	0	1	0	1	train
sleep	My sleep schedule is stabilizing; fewer awakenings this few days	my sleep schedule is stabilizing; fewer awakenings this few days. â€” today was okayâ€”nothing remarkable. will revisit this in a week.	2	1	1	0	train
depression	Can't fall asleep despite trying routines and tea	can't fall asleep despite trying routines and tea. â€” mood is stable; practicing self-compassion. might bring this up with my GP.	6	1	0	1	test
sleep	Consistent 6	consistent 6.5-hour nights lately; mood is lifting. However, emotionally exhausted; nothing seems to work. will revisit this in a week.	1	3	1	-1	train
mentalhealth	I keep waking up at 2am and cannot return to sleep	I keep waking up at 2am and cannot return to sleep! emotionally exhausted; nothing seems to work! will revisit this in a week.	2	4	0	-1	val
mentalhealth	Nightmares woke me repeatedly; feel wrecked	nightmares woke me repeatedly; feel wrecked! Lately, woke up already defeated; nothing helps! tracking it in a spreadsheet.	0	0	0	-1	train
depression	Restless legs kept me up most of the night	restless legs kept me up most of the night. not sure how to feel; taking it day by day. tracking it in a spreadsheet.	3	11	0	0	train
mentalhealth	Sleep deprived and anxious; naps aren't helping	sleep deprived and anxious; naps aren't helpingâ€¦ Meanwhile, emotionally exhausted; nothing seems to workâ€¦ might bring this up with my GP.	5	0	0	-1	train
sleep	Three nights in a row with barely 2 hours total	three nights in a row with barely 2 hours total. everything feels heavy and pointless lately. might bring this up with my GP.	13	1	0	-1	train
insomnia	Another 2-hour nightâ€”my eyes burn	another 2-hour nightâ€”my eyes burnâ€¦ In contrast, deep fatigue and low mood are relentlessâ€¦ might bring this up with my GP.	1	0	0	-1	train
sleep	Fell asleep late and woke every hour	fell asleep late and woke every hour. Lately, not sure how to feel; taking it day by day.	1	2	0	0	train
mentalhealth	I keep waking up at 3am and cannot return to sleep	I keep waking up at 3am and cannot return to sleep! Also, making progressâ€”tiny steps but forward! will revisit this in a week.	3	1	0	1	train
depression	Tracked sleep and finally hit my target for 10 days	tracked sleep and finally hit my target for 10 days. I feel hopeless and drained after another bad night. not sure what to try next.	0	2	1	-1	train
insomnia	Tracked sleep and finally hit my target for 14 days	tracked sleep and finally hit my target for 14 daysâ€¦ However, not sure how to feel; taking it day by dayâ€¦ trying to be patient with myself.	0	0	1	0	val
mentalhealth	Slept through the night without checking the clock	slept through the night without checking the clock. On the plus side, it's hard to see a way out right now. tracking it in a spreadsheet.	3	4	1	-1	test
insomnia	Another 5-hour nightâ€”my eyes burn	another 5-hour nightâ€”my eyes burnâ€¦ On the plus side, tried a new routine; results are unclearâ€¦ might bring this up with my GP.	3	1	0	0	val
sleep	Tried sleep meditations but my mind kept racing	tried sleep meditations but my mind kept racing! Meanwhile, spinning thoughts and dread all morning! hoping this trend continues.	12	0	0	-1	train
mentalhealth	Awake all night again; can't switch off my brain	awake all night again; can't switch off my brain. â€” experimenting with habits; mixed outcomes. not sure what to try next.	1	0	0	0	train
mentalhealth	Went to bed early and actually stayed asleep	went to bed early and actually stayed asleep. Additionally, motivation is gone; sadness keeps creeping in. writing this down to stay accountable.	6	0	1	-1	test
mentalhealth	Lying awake replaying thoughts; no rest	lying awake replaying thoughts; no rest! Lately, I recognised a trigger and handled it better! curious if others feel the same.	0	0	0	1	train
insomnia	First full night of rest in weeksâ€”feels amazing	first full night of rest in weeksâ€”feels amazing. Lately, I can see improvements and it motivates me. not giving up.	1	21	1	1	train
depression	Tried sleep meditations but my mind kept racing	tried sleep meditations but my mind kept racing! Meanwhile, I recognised a trigger and handled it better! writing this down to stay accountable.	0	2	0	1	train
mentalhealth	Consistent 8-hour nights lately; mood is lifting	consistent 8-hour nights lately; mood is lifting. Lately, it's hard to see a way out right now. any tips are welcome.	2	3	1	-1	train
sleep	Went to bed early and actually stayed asleep	went to bed early and actually stayed asleep! Additionally, made a list of questions for my next appointment! might bring this up with my GP.	8	2	1	0	train
mentalhealth	Slept soundly for 8	slept soundly for 8.5 hours and woke up feeling refreshed. â€” just documenting this for myself. trying to be patient with myself.	5	1	1	0	train
depression	Rested properly; fewer early-morning awakenings	rested properly; fewer early-morning awakenings. spinning thoughts and dread all morning.	5	2	1	-1	train
mentalhealth	Sleep hygiene routine seems to be working at last	sleep hygiene routine seems to be working at last. Additionally, overwhelmed and empty; can't shake this mood. might bring this up with my GP.	1	9	1	-1	val
insomnia	Slept through the night without checking the clock	slept through the night without checking the clock! On the plus side, I feel hopeless and drained after another bad night! not sure what to try next.	5	2	1	-1	train
insomnia	Another 4-hour nightâ€”my eyes burn	another 4-hour nightâ€”my eyes burnâ€¦ Additionally, small wins add up; I'm proud of myselfâ€¦ not sure what to try next.	0	6	0	1	train
sleep	Nightmares woke me repeatedly; feel wrecked	nightmares woke me repeatedly; feel wreckedâ€¦ However, deep fatigue and low mood are relentlessâ€¦ not giving up.	1	3	0	-1	train
depression	Consistent 7	consistent 7.5-hour nights lately; mood is liftingâ€¦ â€” emotionally exhausted; nothing seems to workâ€¦ curious if others feel the same.	1	5	1	-1	test
depression	Sleep is fragmented with multiple awakenings	sleep is fragmented with multiple awakenings. Also, spinning thoughts and dread all morning. writing this down to stay accountable.	5	3	0	-1	val
mentalhealth	Awake all night again; can't switch off my brain	awake all night again; can't switch off my brain. â€” doctor suggested tracking; starting that now. trying to be patient with myself.	5	3	0	0	train
mentalhealth	Insomnia is hitting hardâ€”tossing and turning for hours	insomnia is hitting hardâ€”tossing and turning for hours. deep fatigue and low mood are relentless. tracking it in a spreadsheet.	0	0	0	-1	train
sleep	Slept through the night without checking the clock	slept through the night without checking the clock. In contrast, overwhelmed and empty; can't shake this mood. not giving up.	3	0	1	-1	train
mentalhealth	Slept well last night; energy levels are back	slept well last night; energy levels are backâ€¦ Meanwhile, emotionally exhausted; nothing seems to workâ€¦ will revisit this in a week.	2	11	1	-1	train
insomnia	Deep sleep for 8 hours; no nightmares	deep sleep for 8 hours; no nightmares. â€” everything feels heavy and pointless lately. will revisit this in a week.	0	6	1	-1	train
depression	Fell asleep late and woke every hour	fell asleep late and woke every hour! Additionally, deep fatigue and low mood are relentless! tracking it in a spreadsheet.	0	4	0	-1	train
sleep	Tried sleep meditations but my mind kept racing	tried sleep meditations but my mind kept racing! However, it's hard to see a way out right now! any tips are welcome.	1	7	0	-1	train
mentalhealth	Fell asleep late and woke every hour	fell asleep late and woke every hourâ€¦ today felt lighter; grateful for supportâ€¦ tracking it in a spreadsheet.	3	2	0	1	train
sleep	Fell asleep quickly and stayed asleep till morning	fell asleep quickly and stayed asleep till morning. However, overwhelmed and empty; can't shake this mood. trying to be patient with myself.	11	2	1	-1	train
sleep	Melatonin helped; stayed asleep and woke refreshed	melatonin helped; stayed asleep and woke refreshed! Lately, tearing up randomly and isolating again! trying to be patient with myself.	3	1	1	-1	train
sleep	Can't fall asleep despite trying routines and tea	can't fall asleep despite trying routines and tea. In contrast, I recognised a trigger and handled it better. hoping this trend continues.	8	1	0	1	val
mentalhealth	Rested properly; fewer early-morning awakenings	rested properly; fewer early-morning awakenings. Lately, tearing up randomly and isolating again.	3	4	1	-1	test
depression	Up at 3am every night; exhausted during the day	up at 3am every night; exhausted during the day. Additionally, checking in with myself; neutral overall. not giving up.	1	4	0	0	val
depression	Went to bed early and actually stayed asleep	went to bed early and actually stayed asleep. Meanwhile, emotionally exhausted; nothing seems to work. curious if others feel the same.	11	5	1	-1	train
mentalhealth	Sleep deprived and anxious; naps aren't helping	sleep deprived and anxious; naps aren't helping! Also, experimenting with habits; mixed outcomes! not giving up.	6	1	0	0	val
mentalhealth	Restless legs kept me up most of the night	restless legs kept me up most of the nightâ€¦ Additionally, small wins add up; I'm proud of myselfâ€¦ any tips are welcome.	1	6	0	1	train
depression	Can't fall asleep despite trying routines and tea	can't fall asleep despite trying routines and tea. making progressâ€”tiny steps but forward. trying to be patient with myself.	1	1	0	1	train
insomnia	Nightmares woke me repeatedly; feel wrecked	nightmares woke me repeatedly; feel wrecked. On the plus side, today felt lighter; grateful for support. any tips are welcome.	1	3	0	1	train
depression	Lying awake replaying thoughts; no rest	lying awake replaying thoughts; no rest. â€” reading about sleep hygiene; undecided what to try. writing this down to stay accountable.	4	1	0	0	train
sleep	Insomnia is hitting hardâ€”tossing and turning for hours	insomnia is hitting hardâ€”tossing and turning for hours. â€” overwhelmed and empty; can't shake this mood. writing this down to stay accountable.	3	0	0	-1	train
mentalhealth	Circadian rhythm is off; sleeping at odd times	circadian rhythm is off; sleeping at odd times! Lately, spinning thoughts and dread all morning! writing this down to stay accountable.	2	1	0	-1	train
insomnia	Tried sleep meditations but my mind kept racing	tried sleep meditations but my mind kept racing. â€” woke up already defeated; nothing helps. writing this down to stay accountable.	7	2	0	-1	train
insomnia	Tracked sleep and finally hit my target for 10 days	tracked sleep and finally hit my target for 10 days! In contrast, feeling hopeful after journaling and therapy!	2	1	1	1	val
mentalhealth	Restless legs kept me up most of the night	restless legs kept me up most of the night! Lately, it's hard to see a way out right now! hoping this trend continues.	3	1	0	-1	train
mentalhealth	Slept well last night; energy levels are back	slept well last night; energy levels are back. Lately, woke up already defeated; nothing helps. will revisit this in a week.	3	0	1	-1	test
sleep	Tried sleep meditations but my mind kept racing	tried sleep meditations but my mind kept racingâ€¦ Additionally, emotionally exhausted; nothing seems to workâ€¦ any tips are welcome.	0	5	0	-1	train
sleep	Managed to get quality sleep and feel clear-headed	managed to get quality sleep and feel clear-headed! On the plus side, deep fatigue and low mood are relentless! writing this down to stay accountable.	2	4	1	-1	train
depression	Sleep is fragmented with multiple awakenings	sleep is fragmented with multiple awakenings. â€” tried a new routine; results are unclear.	0	3	0	0	train
sleep	Nightmares woke me repeatedly; feel wrecked	nightmares woke me repeatedly; feel wrecked! Meanwhile, motivation is gone; sadness keeps creeping in! might bring this up with my GP.	0	2	0	-1	train
insomnia	Sleep deprived and anxious; naps aren't helping	sleep deprived and anxious; naps aren't helping. Lately, woke up already defeated; nothing helps. hoping this trend continues.	9	3	0	-1	train
insomnia	Awake all night again; can't switch off my brain	awake all night again; can't switch off my brain. In contrast, logged my sleep; will monitor changes. writing this down to stay accountable.	7	1	0	0	train
depression	Restless legs kept me up most of the night	restless legs kept me up most of the night. However, tearing up randomly and isolating again. tracking it in a spreadsheet.	1	0	0	-1	train
insomnia	Sleep deprived and anxious; naps aren't helping	sleep deprived and anxious; naps aren't helping! Also, I feel hopeless and drained after another bad night! trying to be patient with myself.	2	1	0	-1	train
insomnia	Three nights in a row with barely 2 hours total	three nights in a row with barely 2 hours total. On the plus side, everything feels heavy and pointless lately. curious if others feel the same.	3	1	0	-1	test
mentalhealth	Awake all night again; can't switch off my brain	awake all night again; can't switch off my brain. â€” experimenting with habits; mixed outcomes. not giving up.	8	1	0	0	test
mentalhealth	My sleep schedule is stabilizing; fewer awakenings this fortnight	my sleep schedule is stabilizing; fewer awakenings this fortnight. On the plus side, deep fatigue and low mood are relentless. not giving up.	1	2	1	-1	train
depression	Awake all night again; can't switch off my brain	awake all night again; can't switch off my brain. Additionally, overwhelmed and empty; can't shake this mood. will revisit this in a week.	2	1	0	-1	train
mentalhealth	I keep waking up at 5am and cannot return to sleep	I keep waking up at 5am and cannot return to sleep. overwhelmed and empty; can't shake this mood. any tips are welcome.	2	0	0	-1	train
depression	Three nights in a row with barely 5 hours total	three nights in a row with barely 5 hours total. â€” today was okayâ€”nothing remarkable. will revisit this in a week.	1	3	0	0	train
mentalhealth	Slept through the night without checking the clock	slept through the night without checking the clockâ€¦ However, checking in with myself; neutral overallâ€¦ not sure what to try next.	7	4	1	0	test
depression	Slept soundly for 7	slept soundly for 7.5 hours and woke up feeling refreshedâ€¦ Meanwhile, it's hard to see a way out right nowâ€¦ trying to be patient with myself.	2	1	1	-1	train
depression	Sleep is fragmented with multiple awakenings	sleep is fragmented with multiple awakenings. I feel hopeless and drained after another bad night. any tips are welcome.	0	11	0	-1	train
mentalhealth	Circadian rhythm is off; sleeping at odd times	circadian rhythm is off; sleeping at odd timesâ€¦ Additionally, today was okayâ€”nothing remarkableâ€¦	2	1	0	0	val
mentalhealth	Sleep deprived and anxious; naps aren't helping	sleep deprived and anxious; naps aren't helping. Meanwhile, logged my sleep; will monitor changes.	13	3	0	0	train
insomnia	Fell asleep late and woke every hour	fell asleep late and woke every hour! reading about sleep hygiene; undecided what to try! hoping this trend continues.	1	1	0	0	test
mentalhealth	I keep waking up at 5am and cannot return to sleep	I keep waking up at 5am and cannot return to sleep. On the plus side, made a list of questions for my next appointment. not sure what to try next.	1	1	0	0	train
depression	Sleep deprived and anxious; naps aren't helping	sleep deprived and anxious; naps aren't helpingâ€¦ However, I feel hopeless and drained after another bad nightâ€¦	24	0	0	-1	train
sleep	Can't fall asleep despite trying routines and tea	can't fall asleep despite trying routines and tea. Meanwhile, mood is stable; practicing self-compassion. tracking it in a spreadsheet.	4	0	0	1	test
sleep	Fell asleep late and woke every hour	fell asleep late and woke every hour! Also, today was okayâ€”nothing remarkable! writing this down to stay accountable.	4	11	0	0	train
depression	Insomnia is hitting hardâ€”tossing and turning for hours	insomnia is hitting hardâ€”tossing and turning for hoursâ€¦ Lately, today felt lighter; grateful for supportâ€¦ writing this down to stay accountable.	4	1	0	1	val
mentalhealth	Lying awake replaying thoughts; no rest	lying awake replaying thoughts; no restâ€¦ However, checking in with myself; neutral overallâ€¦ will revisit this in a week.	7	1	0	0	train
insomnia	Deep sleep for 8 hours; no nightmares	deep sleep for 8 hours; no nightmares! Additionally, I feel hopeless and drained after another bad night! any tips are welcome.	2	1	1	-1	val
insomnia	Sleep is fragmented with multiple awakenings	sleep is fragmented with multiple awakenings. Meanwhile, experimenting with habits; mixed outcomes. not sure what to try next.	1	3	0	0	test
mentalhealth	Managed to get quality sleep and feel clear-headed	managed to get quality sleep and feel clear-headed. On the plus side, just documenting this for myself. trying to be patient with myself.	2	1	1	0	train
insomnia	Fell asleep late and woke every hour	fell asleep late and woke every hour. everything feels heavy and pointless lately. will revisit this in a week.	5	0	0	-1	train
sleep	Nightmares woke me repeatedly; feel wrecked	nightmares woke me repeatedly; feel wrecked! overwhelmed and empty; can't shake this mood! writing this down to stay accountable.	1	6	0	-1	train
mentalhealth	Went to bed early and actually stayed asleep	went to bed early and actually stayed asleep. â€” overwhelmed and empty; can't shake this mood. trying to be patient with myself.	0	1	1	-1	test
sleep	Another 2-hour nightâ€”my eyes burn	another 2-hour nightâ€”my eyes burn. However, tearing up randomly and isolating again. not sure what to try next.	13	0	0	-1	train
insomnia	Went to bed early and actually stayed asleep	went to bed early and actually stayed asleep. In contrast, spinning thoughts and dread all morning. any tips are welcome.	8	4	1	-1	val
sleep	My sleep schedule is stabilizing; fewer awakenings this week	my sleep schedule is stabilizing; fewer awakenings this week! Additionally, overwhelmed and empty; can't shake this mood! any tips are welcome.	10	21	1	-1	train
depression	Managed to get quality sleep and feel clear-headed	managed to get quality sleep and feel clear-headed. Meanwhile, overwhelmed and empty; can't shake this mood. not giving up.	2	2	1	-1	train
sleep	Can't fall asleep despite trying routines and tea	can't fall asleep despite trying routines and tea. Additionally, it's hard to see a way out right now. curious if others feel the same.	7	0	0	-1	test
mentalhealth	Sleep is fragmented with multiple awakenings	sleep is fragmented with multiple awakeningsâ€¦ Meanwhile, experimenting with habits; mixed outcomesâ€¦ any tips are welcome.	4	0	0	0	train
insomnia	Sleep is fragmented with multiple awakenings	sleep is fragmented with multiple awakenings. â€” feeling hopeful after journaling and therapy. writing this down to stay accountable.	1	2	0	1	train
sleep	Managed to get quality sleep and feel clear-headed	managed to get quality sleep and feel clear-headedâ€¦ Additionally, spinning thoughts and dread all morningâ€¦ trying to be patient with myself.	0	1	1	-1	train
sleep	Had uninterrupted sleep and finally feel rested	had uninterrupted sleep and finally feel rested! Additionally, deep fatigue and low mood are relentless! curious if others feel the same.	3	0	1	-1	val
mentalhealth	Consistent 8	consistent 8.5-hour nights lately; mood is liftingâ€¦ Additionally, tearing up randomly and isolating againâ€¦ not giving up.	0	2	1	-1	train
sleep	Tried sleep meditations but my mind kept racing	tried sleep meditations but my mind kept racing. In contrast, checking in with myself; neutral overall. not sure what to try next.	1	3	0	0	val
mentalhealth	Tried sleep meditations but my mind kept racing	tried sleep meditations but my mind kept racing. â€” had a good talk with a friend and it helped. hoping this trend continues.	8	3	0	1	train
sleep	Three nights in a row with barely 4 hours total	three nights in a row with barely 4 hours totalâ€¦ Meanwhile, making progressâ€”tiny steps but forwardâ€¦ writing this down to stay accountable.	2	1	0	1	train
sleep	Tried sleep meditations but my mind kept racing	tried sleep meditations but my mind kept racing. However, mood is stable; practicing self-compassion. curious if others feel the same.	10	1	0	1	train
depression	Restless legs kept me up most of the night	restless legs kept me up most of the night. Meanwhile, tearing up randomly and isolating again. not sure what to try next.	1	2	0	-1	test
sleep	Restless legs kept me up most of the night	restless legs kept me up most of the night! deep fatigue and low mood are relentless! any tips are welcome.	2	7	0	-1	test
insomnia	Tracked sleep and finally hit my target for 3 days	tracked sleep and finally hit my target for 3 days. On the plus side, emotionally exhausted; nothing seems to work. tracking it in a spreadsheet.	2	6	1	-1	train
sleep	Insomnia is hitting hardâ€”tossing and turning for hours	insomnia is hitting hardâ€”tossing and turning for hours. On the plus side, motivation is gone; sadness keeps creeping in. writing this down to stay accountable.	2	7	0	-1	train
insomnia	Circadian rhythm is off; sleeping at odd times	circadian rhythm is off; sleeping at odd times! Also, doctor suggested tracking; starting that now! not giving up.	2	20	0	0	train
sleep	Insomnia is hitting hardâ€”tossing and turning for hours	insomnia is hitting hardâ€”tossing and turning for hours. Additionally, woke up already defeated; nothing helps.	1	36	0	-1	train
mentalhealth	Slept through the night without checking the clock	slept through the night without checking the clock! On the plus side, getting back into routines is paying off! will revisit this in a week.	2	6	1	1	train
sleep	Restless legs kept me up most of the night	restless legs kept me up most of the night. Additionally, experimenting with habits; mixed outcomes. trying to be patient with myself.	11	0	0	0	train
insomnia	Fell asleep late and woke every hour	fell asleep late and woke every hour. motivation is gone; sadness keeps creeping in. tracking it in a spreadsheet.	2	15	0	-1	train
sleep	Another 3-hour nightâ€”my eyes burn	another 3-hour nightâ€”my eyes burn. Meanwhile, motivation is gone; sadness keeps creeping in. might bring this up with my GP.	4	6	0	-1	train
mentalhealth	Nightmares woke me repeatedly; feel wrecked	nightmares woke me repeatedly; feel wreckedâ€¦ â€” it's hard to see a way out right nowâ€¦ curious if others feel the same.	2	1	0	-1	train
sleep	Sleep is fragmented with multiple awakenings	sleep is fragmented with multiple awakenings. However, making progressâ€”tiny steps but forward.	0	1	0	1	train
sleep	Slept soundly for 8	slept soundly for 8.5 hours and woke up feeling refreshedâ€¦ Also, tried a new routine; results are unclearâ€¦ writing this down to stay accountable.	0	0	1	0	train
mentalhealth	Rested properly; fewer early-morning awakenings	rested properly; fewer early-morning awakenings. doctor suggested tracking; starting that now. hoping this trend continues.	4	2	1	0	train
depression	Tracked sleep and finally hit my target for 3 days	tracked sleep and finally hit my target for 3 days. â€” motivation is gone; sadness keeps creeping in. writing this down to stay accountable.	3	2	1	-1	train
insomnia	Can't fall asleep despite trying routines and tea	can't fall asleep despite trying routines and tea. Also, it's hard to see a way out right now. not sure what to try next.	7	0	0	-1	train
insomnia	Slept through the night without checking the clock	slept through the night without checking the clock. On the plus side, spinning thoughts and dread all morning. will revisit this in a week.	1	1	1	-1	train
sleep	I keep waking up at 5am and cannot return to sleep	I keep waking up at 5am and cannot return to sleep. Also, I can see improvements and it motivates me. curious if others feel the same.	10	1	0	1	train
insomnia	Deep sleep for 7	deep sleep for 7.5 hours; no nightmaresâ€¦ â€” I feel hopeless and drained after another bad nightâ€¦ not sure what to try next.	2	2	1	-1	val
sleep	Deep sleep for 8	deep sleep for 8.5 hours; no nightmares! Additionally, woke up already defeated; nothing helps! curious if others feel the same.	0	0	1	-1	test
depression	My sleep schedule is stabilizing; fewer awakenings this week	my sleep schedule is stabilizing; fewer awakenings this week. Meanwhile, today felt lighter; grateful for support. will revisit this in a week.	1	1	1	1	test
sleep	Sleep is fragmented with multiple awakenings	sleep is fragmented with multiple awakenings! â€” overwhelmed and empty; can't shake this mood! will revisit this in a week.	3	2	0	-1	train
depression	Tracked sleep and finally hit my target for 3 days	tracked sleep and finally hit my target for 3 daysâ€¦ everything feels heavy and pointless latelyâ€¦ any tips are welcome.	7	3	1	-1	val
sleep	Had uninterrupted sleep and finally feel rested	had uninterrupted sleep and finally feel rested! Lately, mood is stable; practicing self-compassion! might bring this up with my GP.	9	2	1	1	train
depression	Fell asleep quickly and stayed asleep till morning	fell asleep quickly and stayed asleep till morning. In contrast, I feel hopeless and drained after another bad night. hoping this trend continues.	3	10	1	-1	train
insomnia	Sleep deprived and anxious; naps aren't helping	sleep deprived and anxious; naps aren't helping! Also, experimenting with habits; mixed outcomes! will revisit this in a week.	4	1	0	0	train
depression	Managed to get quality sleep and feel clear-headed	managed to get quality sleep and feel clear-headed. In contrast, feeling hopeful after journaling and therapy. writing this down to stay accountable.	1	9	1	1	train
mentalhealth	I keep waking up at 5am and cannot return to sleep	I keep waking up at 5am and cannot return to sleep. Additionally, tearing up randomly and isolating again. trying to be patient with myself.	1	3	0	-1	train
depression	Three nights in a row with barely 4 hours total	three nights in a row with barely 4 hours total! Also, tearing up randomly and isolating again! trying to be patient with myself.	4	5	0	-1	train
mentalhealth	Deep sleep for 8 hours; no nightmares	deep sleep for 8 hours; no nightmares. tearing up randomly and isolating again. will revisit this in a week.	3	16	1	-1	train
depression	Can't fall asleep despite trying routines and tea	can't fall asleep despite trying routines and tea. Additionally, spinning thoughts and dread all morning. any tips are welcome.	6	1	0	-1	train
sleep	Tracked sleep and finally hit my target for 10 days	tracked sleep and finally hit my target for 10 daysâ€¦ However, I feel hopeless and drained after another bad nightâ€¦ might bring this up with my GP.	1	3	1	-1	test
mentalhealth	I keep waking up at 2am and cannot return to sleep	I keep waking up at 2am and cannot return to sleep. â€” feeling hopeful after journaling and therapy. curious if others feel the same.	0	0	0	1	train
depression	Circadian rhythm is off; sleeping at odd times	circadian rhythm is off; sleeping at odd times! Meanwhile, motivation is gone; sadness keeps creeping in! might bring this up with my GP.	12	7	0	-1	train
mentalhealth	Up at 3am every night; exhausted during the day	up at 3am every night; exhausted during the day! Lately, I feel hopeless and drained after another bad night! not sure what to try next.	7	1	0	-1	train
insomnia	Had uninterrupted sleep and finally feel rested	had uninterrupted sleep and finally feel restedâ€¦ However, deep fatigue and low mood are relentlessâ€¦ not giving up.	8	6	1	-1	train
mentalhealth	Insomnia is hitting hardâ€”tossing and turning for hours	insomnia is hitting hardâ€”tossing and turning for hours. However, had a good talk with a friend and it helped. curious if others feel the same.	1	0	0	1	val
insomnia	Rested properly; fewer early-morning awakenings	rested properly; fewer early-morning awakeningsâ€¦ Also, woke up already defeated; nothing helpsâ€¦ might bring this up with my GP.	5	0	1	-1	val
insomnia	Fell asleep quickly and stayed asleep till morning	fell asleep quickly and stayed asleep till morning. â€” logged my sleep; will monitor changes. might bring this up with my GP.	5	7	1	0	test
mentalhealth	Slept soundly for 6	slept soundly for 6.5 hours and woke up feeling refreshed. In contrast, emotionally exhausted; nothing seems to work. not sure what to try next.	6	5	1	-1	val
mentalhealth	Tried sleep meditations but my mind kept racing	tried sleep meditations but my mind kept racingâ€¦ Meanwhile, tearing up randomly and isolating againâ€¦ curious if others feel the same.	19	0	0	-1	train
sleep	Three nights in a row with barely 4 hours total	three nights in a row with barely 4 hours total. Also, today felt lighter; grateful for support. will revisit this in a week.	5	1	0	1	train
depression	Restless legs kept me up most of the night	restless legs kept me up most of the nightâ€¦ â€” not sure how to feel; taking it day by dayâ€¦ tracking it in a spreadsheet.	1	3	0	0	train
depression	Awake all night again; can't switch off my brain	awake all night again; can't switch off my brainâ€¦ I feel hopeless and drained after another bad nightâ€¦ will revisit this in a week.	1	5	0	-1	test
sleep	Slept well last night; energy levels are back	slept well last night; energy levels are back. Lately, today was okayâ€”nothing remarkable. will revisit this in a week.	5	1	1	0	val
mentalhealth	Insomnia is hitting hardâ€”tossing and turning for hours	insomnia is hitting hardâ€”tossing and turning for hours. Lately, spinning thoughts and dread all morning. not giving up.	3	9	0	-1	train
mentalhealth	Can't fall asleep despite trying routines and tea	can't fall asleep despite trying routines and tea. doctor suggested tracking; starting that now. hoping this trend continues.	6	0	0	0	train
depression	Tracked sleep and finally hit my target for 3 days	tracked sleep and finally hit my target for 3 days. However, motivation is gone; sadness keeps creeping in. might bring this up with my GP.	16	0	1	-1	train
sleep	Up at 1am every night; exhausted during the day	up at 1am every night; exhausted during the day. However, deep fatigue and low mood are relentless.	3	1	0	-1	train
depression	I keep waking up at 5am and cannot return to sleep	I keep waking up at 5am and cannot return to sleepâ€¦ In contrast, everything feels heavy and pointless latelyâ€¦ not sure what to try next.	3	0	0	-1	train
sleep	Tried sleep meditations but my mind kept racing	tried sleep meditations but my mind kept racing. Lately, motivation is gone; sadness keeps creeping in. trying to be patient with myself.	14	14	0	-1	test
depression	Slept well last night; energy levels are back	slept well last night; energy levels are backâ€¦ â€” making progressâ€”tiny steps but forwardâ€¦ any tips are welcome.	11	0	1	1	train
mentalhealth	Three nights in a row with barely 3 hours total	three nights in a row with barely 3 hours total. Also, therapy homework clicked this week. not giving up.	3	5	0	1	train
sleep	Rested properly; fewer early-morning awakenings	rested properly; fewer early-morning awakenings. Lately, woke up already defeated; nothing helps.	1	0	1	-1	train
insomnia	First full night of rest in weeksâ€”feels amazing	first full night of rest in weeksâ€”feels amazing. just documenting this for myself. tracking it in a spreadsheet.	2	6	1	0	train
insomnia	Fell asleep late and woke every hour	fell asleep late and woke every hour. â€” making progressâ€”tiny steps but forward. not sure what to try next.	2	0	0	1	train
sleep	Circadian rhythm is off; sleeping at odd times	circadian rhythm is off; sleeping at odd times. I can see improvements and it motivates me. writing this down to stay accountable.	3	0	0	1	train
insomnia	Circadian rhythm is off; sleeping at odd times	circadian rhythm is off; sleeping at odd times. â€” feeling hopeful after journaling and therapy. curious if others feel the same.	1	1	0	1	train
depression	Three nights in a row with barely 5 hours total	three nights in a row with barely 5 hours totalâ€¦ Lately, tried a new routine; results are unclearâ€¦ any tips are welcome.	3	4	0	0	train
depression	Sleep is fragmented with multiple awakenings	sleep is fragmented with multiple awakeningsâ€¦ â€” tearing up randomly and isolating againâ€¦ might bring this up with my GP.	2	3	0	-1	val
sleep	Tracked sleep and finally hit my target for 10 days	tracked sleep and finally hit my target for 10 daysâ€¦ In contrast, emotionally exhausted; nothing seems to workâ€¦ any tips are welcome.	1	1	1	-1	test
mentalhealth	Circadian rhythm is off; sleeping at odd times	circadian rhythm is off; sleeping at odd times. On the plus side, overwhelmed and empty; can't shake this mood. writing this down to stay accountable.	2	21	0	-1	train
mentalhealth	Another 4-hour nightâ€”my eyes burn	another 4-hour nightâ€”my eyes burn. motivation is gone; sadness keeps creeping in. writing this down to stay accountable.	13	15	0	-1	train
sleep	Can't fall asleep despite trying routines and tea	can't fall asleep despite trying routines and tea! Additionally, I feel hopeless and drained after another bad night! trying to be patient with myself.	2	2	0	-1	train
insomnia	Restless legs kept me up most of the night	restless legs kept me up most of the nightâ€¦ made a list of questions for my next appointmentâ€¦ any tips are welcome.	3	3	0	0	train
insomnia	Sleep is fragmented with multiple awakenings	sleep is fragmented with multiple awakenings! However, emotionally exhausted; nothing seems to work! curious if others feel the same.	1	1	0	-1	train
depression	First full night of rest in monthsâ€”feels amazing	first full night of rest in monthsâ€”feels amazing. Also, tried a new routine; results are unclear.	2	6	1	0	test
insomnia	Consistent 7-hour nights lately; mood is lifting	consistent 7-hour nights lately; mood is lifting. Lately, it's hard to see a way out right now. not giving up.	1	2	1	-1	train
mentalhealth	I keep waking up at 1am and cannot return to sleep	I keep waking up at 1am and cannot return to sleep! On the plus side, feeling hopeful after journaling and therapy! any tips are welcome.	6	7	0	1	train
sleep	Had uninterrupted sleep and finally feel rested	had uninterrupted sleep and finally feel rested. Also, motivation is gone; sadness keeps creeping in. writing this down to stay accountable.	6	6	1	-1	train
insomnia	Circadian rhythm is off; sleeping at odd times	circadian rhythm is off; sleeping at odd times. Lately, experimenting with habits; mixed outcomes. any tips are welcome.	4	13	0	0	test
mentalhealth	Restless legs kept me up most of the night	restless legs kept me up most of the night. However, overwhelmed and empty; can't shake this mood. not sure what to try next.	2	0	0	-1	train
mentalhealth	My sleep schedule is stabilizing; fewer awakenings this few days	my sleep schedule is stabilizing; fewer awakenings this few daysâ€¦ Lately, overwhelmed and empty; can't shake this moodâ€¦ curious if others feel the same.	1	1	1	-1	train
sleep	Melatonin helped; stayed asleep and woke refreshed	melatonin helped; stayed asleep and woke refreshed! Additionally, woke up already defeated; nothing helps! any tips are welcome.	4	8	1	-1	train
depression	Insomnia is hitting hardâ€”tossing and turning for hours	insomnia is hitting hardâ€”tossing and turning for hours! â€” I recognised a trigger and handled it better! trying to be patient with myself.	7	5	0	1	train
sleep	Nightmares woke me repeatedly; feel wrecked	nightmares woke me repeatedly; feel wrecked. In contrast, not sure how to feel; taking it day by day. writing this down to stay accountable.	4	0	0	0	train
insomnia	Slept soundly for 7	slept soundly for 7.5 hours and woke up feeling refreshedâ€¦ However, made a list of questions for my next appointmentâ€¦ tracking it in a spreadsheet.	1	2	1	0	val
mentalhealth	Insomnia is hitting hardâ€”tossing and turning for hours	insomnia is hitting hardâ€”tossing and turning for hoursâ€¦ Additionally, tearing up randomly and isolating againâ€¦	6	16	0	-1	train
sleep	Awake all night again; can't switch off my brain	awake all night again; can't switch off my brain. Also, I feel hopeless and drained after another bad night. writing this down to stay accountable.	9	0	0	-1	train
sleep	Fell asleep late and woke every hour	fell asleep late and woke every hourâ€¦ On the plus side, reading about sleep hygiene; undecided what to tryâ€¦ will revisit this in a week.	3	0	0	0	train
depression	Deep sleep for 7 hours; no nightmares	deep sleep for 7 hours; no nightmares. However, woke up already defeated; nothing helps.	7	0	1	-1	train
insomnia	Up at 1am every night; exhausted during the day	up at 1am every night; exhausted during the day. On the plus side, reading about sleep hygiene; undecided what to try. will revisit this in a week.	1	6	0	0	train
sleep	Can't fall asleep despite trying routines and tea	can't fall asleep despite trying routines and tea. Meanwhile, deep fatigue and low mood are relentless. will revisit this in a week.	0	4	0	-1	val
depression	Three nights in a row with barely 5 hours total	three nights in a row with barely 5 hours total. In contrast, motivation is gone; sadness keeps creeping in. writing this down to stay accountable.	1	0	0	-1	train
depression	Restless legs kept me up most of the night	restless legs kept me up most of the night. â€” feeling hopeful after journaling and therapy. tracking it in a spreadsheet.	13	2	0	1	train
sleep	Restless legs kept me up most of the night	restless legs kept me up most of the nightâ€¦ â€” tried a new routine; results are unclearâ€¦ not giving up.	2	8	0	0	train
insomnia	Awake all night again; can't switch off my brain	awake all night again; can't switch off my brain! Lately, made a list of questions for my next appointment! curious if others feel the same.	0	7	0	0	train
depression	Nightmares woke me repeatedly; feel wrecked	nightmares woke me repeatedly; feel wrecked. However, tried a new routine; results are unclear. will revisit this in a week.	2	6	0	0	train
sleep	Up at 3am every night; exhausted during the day	up at 3am every night; exhausted during the day! Meanwhile, therapy homework clicked this week! trying to be patient with myself.	18	2	0	1	train
sleep	Insomnia is hitting hardâ€”tossing and turning for hours	insomnia is hitting hardâ€”tossing and turning for hours. Lately, today felt lighter; grateful for support. writing this down to stay accountable.	24	12	0	1	test
sleep	Circadian rhythm is off; sleeping at odd times	circadian rhythm is off; sleeping at odd times. Additionally, I feel hopeless and drained after another bad night. any tips are welcome.	1	1	0	-1	val
depression	Restless legs kept me up most of the night	restless legs kept me up most of the night. I feel hopeless and drained after another bad night. writing this down to stay accountable.	5	7	0	-1	train
sleep	Can't fall asleep despite trying routines and tea	can't fall asleep despite trying routines and tea. Meanwhile, small wins add up; I'm proud of myself. hoping this trend continues.	2	2	0	1	train
mentalhealth	I keep waking up at 1am and cannot return to sleep	I keep waking up at 1am and cannot return to sleep. Also, everything feels heavy and pointless lately. hoping this trend continues.	1	1	0	-1	train
depression	Awake all night again; can't switch off my brain	awake all night again; can't switch off my brain! Also, today felt lighter; grateful for support! not giving up.	2	3	0	1	train
insomnia	Consistent 8-hour nights lately; mood is lifting	consistent 8-hour nights lately; mood is lifting. In contrast, just documenting this for myself. writing this down to stay accountable.	3	0	1	0	train
depression	Restless legs kept me up most of the night	restless legs kept me up most of the night. In contrast, it's hard to see a way out right now.	3	1	0	-1	val
sleep	Managed to get quality sleep and feel clear-headed	managed to get quality sleep and feel clear-headedâ€¦ However, motivation is gone; sadness keeps creeping inâ€¦ tracking it in a spreadsheet.	5	11	1	-1	train
sleep	I keep waking up at 2am and cannot return to sleep	I keep waking up at 2am and cannot return to sleep. Lately, it's hard to see a way out right now. tracking it in a spreadsheet.	3	11	0	-1	train
insomnia	Restless legs kept me up most of the night	restless legs kept me up most of the night. â€” I can see improvements and it motivates me. not sure what to try next.	0	3	0	1	train
mentalhealth	Another 4-hour nightâ€”my eyes burn	another 4-hour nightâ€”my eyes burn. Meanwhile, emotionally exhausted; nothing seems to work. not sure what to try next.	6	9	0	-1	test
insomnia	I keep waking up at 5am and cannot return to sleep	I keep waking up at 5am and cannot return to sleep. Also, everything feels heavy and pointless lately. hoping this trend continues.	3	1	0	-1	test
depression	Awake all night again; can't switch off my brain	awake all night again; can't switch off my brain. On the plus side, tried a new routine; results are unclear. hoping this trend continues.	1	0	0	0	test
mentalhealth	Tracked sleep and finally hit my target for 7 days	tracked sleep and finally hit my target for 7 daysâ€¦ Meanwhile, emotionally exhausted; nothing seems to workâ€¦ might bring this up with my GP.	1	6	1	-1	val
sleep	Tracked sleep and finally hit my target for 14 days	tracked sleep and finally hit my target for 14 days. Meanwhile, it's hard to see a way out right now. not giving up.	7	3	1	-1	train
depression	Fell asleep late and woke every hour	fell asleep late and woke every hour. On the plus side, overwhelmed and empty; can't shake this mood. trying to be patient with myself.	1	7	0	-1	train
depression	Restless legs kept me up most of the night	restless legs kept me up most of the night. Also, spinning thoughts and dread all morning. might bring this up with my GP.	1	0	0	-1	train
mentalhealth	Nightmares woke me repeatedly; feel wrecked	nightmares woke me repeatedly; feel wrecked. Additionally, feeling hopeful after journaling and therapy. might bring this up with my GP.	6	35	0	1	test
insomnia	Rested properly; fewer early-morning awakenings	rested properly; fewer early-morning awakenings! However, just documenting this for myself! any tips are welcome.	1	8	1	0	train
insomnia	Rested properly; fewer early-morning awakenings	rested properly; fewer early-morning awakenings. not sure how to feel; taking it day by day. not giving up.	6	1	1	0	val
insomnia	Another 2-hour nightâ€”my eyes burn	another 2-hour nightâ€”my eyes burn! Also, overwhelmed and empty; can't shake this mood! will revisit this in a week.	1	7	0	-1	train
insomnia	First full night of rest in monthsâ€”feels amazing	first full night of rest in monthsâ€”feels amazing. Also, reading about sleep hygiene; undecided what to try. not giving up.	1	2	1	0	train
depression	Fell asleep late and woke every hour	fell asleep late and woke every hour. â€” I recognised a trigger and handled it better.	1	4	0	1	train
mentalhealth	Can't fall asleep despite trying routines and tea	can't fall asleep despite trying routines and tea. On the plus side, mood is stable; practicing self-compassion. trying to be patient with myself.	2	7	0	1	train
depression	Circadian rhythm is off; sleeping at odd times	circadian rhythm is off; sleeping at odd times. On the plus side, doctor suggested tracking; starting that now. tracking it in a spreadsheet.	20	0	0	0	train
insomnia	Up at 5am every night; exhausted during the day	up at 5am every night; exhausted during the day. Also, overwhelmed and empty; can't shake this mood.	0	2	0	-1	test
insomnia	Tracked sleep and finally hit my target for 7 days	tracked sleep and finally hit my target for 7 days! Meanwhile, motivation is gone; sadness keeps creeping in! any tips are welcome.	4	2	1	-1	val
sleep	Up at 4am every night; exhausted during the day	up at 4am every night; exhausted during the day. However, motivation is gone; sadness keeps creeping in. hoping this trend continues.	1	1	0	-1	train
depression	Slept well last night; energy levels are back	slept well last night; energy levels are backâ€¦ Lately, spinning thoughts and dread all morningâ€¦ writing this down to stay accountable.	4	3	1	-1	train
mentalhealth	Tracked sleep and finally hit my target for 10 days	tracked sleep and finally hit my target for 10 days. just documenting this for myself. hoping this trend continues.	1	6	1	0	test
sleep	Sleep deprived and anxious; naps aren't helping	sleep deprived and anxious; naps aren't helping. today felt lighter; grateful for support. not giving up.	1	0	0	1	train
mentalhealth	Slept well last night; energy levels are back	slept well last night; energy levels are backâ€¦ In contrast, overwhelmed and empty; can't shake this moodâ€¦ any tips are welcome.	2	3	1	-1	train
insomnia	Three nights in a row with barely 5 hours total	three nights in a row with barely 5 hours total. Lately, everything feels heavy and pointless lately. curious if others feel the same.	5	0	0	-1	val
sleep	Fell asleep late and woke every hour	fell asleep late and woke every hour. Also, woke up already defeated; nothing helps. not giving up.	1	2	0	-1	test
sleep	Had uninterrupted sleep and finally feel rested	had uninterrupted sleep and finally feel rested. Also, today felt lighter; grateful for support. writing this down to stay accountable.	3	12	1	1	train
insomnia	Slept well last night; energy levels are back	slept well last night; energy levels are back. â€” had a good talk with a friend and it helped. will revisit this in a week.	1	2	1	1	train
mentalhealth	Sleep is fragmented with multiple awakenings	sleep is fragmented with multiple awakenings. However, deep fatigue and low mood are relentless. writing this down to stay accountable.	0	0	0	-1	train
mentalhealth	Went to bed early and actually stayed asleep	went to bed early and actually stayed asleep. On the plus side, deep fatigue and low mood are relentless.	2	1	1	-1	train
depression	Three nights in a row with barely 4 hours total	three nights in a row with barely 4 hours total. â€” it's hard to see a way out right now. any tips are welcome.	1	4	0	-1	train
mentalhealth	Nightmares woke me repeatedly; feel wrecked	nightmares woke me repeatedly; feel wrecked. Lately, small wins add up; I'm proud of myself. might bring this up with my GP.	4	2	0	1	train
depression	Fell asleep quickly and stayed asleep till morning	fell asleep quickly and stayed asleep till morning. However, I feel hopeless and drained after another bad night. any tips are welcome.	3	2	1	-1	test
sleep	I keep waking up at 3am and cannot return to sleep	I keep waking up at 3am and cannot return to sleepâ€¦ Meanwhile, doctor suggested tracking; starting that nowâ€¦ tracking it in a spreadsheet.	13	1	0	0	test
insomnia	Tracked sleep and finally hit my target for 5 days	tracked sleep and finally hit my target for 5 days! On the plus side, doctor suggested tracking; starting that now! might bring this up with my GP.	3	1	1	0	train
insomnia	Sleep is fragmented with multiple awakenings	sleep is fragmented with multiple awakenings. Lately, motivation is gone; sadness keeps creeping in. curious if others feel the same.	8	16	0	-1	train
depression	Went to bed early and actually stayed asleep	went to bed early and actually stayed asleep. Also, small wins add up; I'm proud of myself. might bring this up with my GP.	2	0	1	1	test
mentalhealth	Circadian rhythm is off; sleeping at odd times	circadian rhythm is off; sleeping at odd times. Meanwhile, not sure how to feel; taking it day by day. curious if others feel the same.	6	0	0	0	train
mentalhealth	Up at 4am every night; exhausted during the day	up at 4am every night; exhausted during the day. However, small wins add up; I'm proud of myself. tracking it in a spreadsheet.	2	1	0	1	train
insomnia	Tracked sleep and finally hit my target for 14 days	tracked sleep and finally hit my target for 14 days! In contrast, getting back into routines is paying off! tracking it in a spreadsheet.	6	0	1	1	val
insomnia	Deep sleep for 9 hours; no nightmares	deep sleep for 9 hours; no nightmares! In contrast, doctor suggested tracking; starting that now! writing this down to stay accountable.	5	6	1	0	train
insomnia	Managed to get quality sleep and feel clear-headed	managed to get quality sleep and feel clear-headed. â€” motivation is gone; sadness keeps creeping in. tracking it in a spreadsheet.	0	3	1	-1	val
sleep	Had uninterrupted sleep and finally feel rested	had uninterrupted sleep and finally feel rested. Additionally, everything feels heavy and pointless lately. trying to be patient with myself.	0	0	1	-1	test
depression	Another 2-hour nightâ€”my eyes burn	another 2-hour nightâ€”my eyes burn. In contrast, it's hard to see a way out right now. not sure what to try next.	2	0	0	-1	train
insomnia	Another 2-hour nightâ€”my eyes burn	another 2-hour nightâ€”my eyes burnâ€¦ Lately, everything feels heavy and pointless latelyâ€¦ hoping this trend continues.	0	4	0	-1	train
insomnia	Slept soundly for 7 hours and woke up feeling refreshed	slept soundly for 7 hours and woke up feeling refreshed! However, I can see improvements and it motivates me! not giving up.	6	0	1	1	train
insomnia	Sleep deprived and anxious; naps aren't helping	sleep deprived and anxious; naps aren't helping. it's hard to see a way out right now. curious if others feel the same.	2	4	0	-1	train
depression	Fell asleep late and woke every hour	fell asleep late and woke every hourâ€¦ Additionally, deep fatigue and low mood are relentlessâ€¦ trying to be patient with myself.	2	1	0	-1	val
insomnia	Tried sleep meditations but my mind kept racing	tried sleep meditations but my mind kept racingâ€¦ Meanwhile, emotionally exhausted; nothing seems to workâ€¦ will revisit this in a week.	6	1	0	-1	train
mentalhealth	Nightmares woke me repeatedly; feel wrecked	nightmares woke me repeatedly; feel wrecked. Additionally, everything feels heavy and pointless lately. tracking it in a spreadsheet.	1	5	0	-1	train
insomnia	Up at 1am every night; exhausted during the day	up at 1am every night; exhausted during the dayâ€¦ However, tried a new routine; results are unclearâ€¦ not sure what to try next.	2	4	0	0	train
depression	Lying awake replaying thoughts; no rest	lying awake replaying thoughts; no rest! checking in with myself; neutral overall! tracking it in a spreadsheet.	5	1	0	0	test
sleep	Slept through the night without checking the clock	slept through the night without checking the clockâ€¦ Lately, it's hard to see a way out right nowâ€¦ writing this down to stay accountable.	0	2	1	-1	test
sleep	I keep waking up at 5am and cannot return to sleep	I keep waking up at 5am and cannot return to sleep. In contrast, not sure how to feel; taking it day by day. trying to be patient with myself.	1	3	0	0	test
sleep	My sleep schedule is stabilizing; fewer awakenings this fortnight	my sleep schedule is stabilizing; fewer awakenings this fortnight. In contrast, spinning thoughts and dread all morning. any tips are welcome.	2	0	1	-1	train
mentalhealth	Went to bed early and actually stayed asleep	went to bed early and actually stayed asleep. On the plus side, I feel hopeless and drained after another bad night. trying to be patient with myself.	14	9	1	-1	train
mentalhealth	Insomnia is hitting hardâ€”tossing and turning for hours	insomnia is hitting hardâ€”tossing and turning for hoursâ€¦ tearing up randomly and isolating againâ€¦ not giving up.	1	5	0	-1	test
insomnia	Managed to get quality sleep and feel clear-headed	managed to get quality sleep and feel clear-headed! However, had a good talk with a friend and it helped! curious if others feel the same.	1	16	1	1	train
sleep	Had uninterrupted sleep and finally feel rested	had uninterrupted sleep and finally feel rested. Meanwhile, woke up already defeated; nothing helps. trying to be patient with myself.	1	4	1	-1	test
mentalhealth	Sleep is fragmented with multiple awakenings	sleep is fragmented with multiple awakenings! Additionally, woke up already defeated; nothing helps! trying to be patient with myself.	3	0	0	-1	train
mentalhealth	Slept soundly for 7 hours and woke up feeling refreshed	slept soundly for 7 hours and woke up feeling refreshed. On the plus side, just documenting this for myself. might bring this up with my GP.	4	6	1	0	train
depression	Lying awake replaying thoughts; no rest	lying awake replaying thoughts; no rest. Also, small wins add up; I'm proud of myself. any tips are welcome.	6	1	0	1	train
insomnia	My sleep schedule is stabilizing; fewer awakenings this fortnight	my sleep schedule is stabilizing; fewer awakenings this fortnight! Lately, I recognised a trigger and handled it better! will revisit this in a week.	1	7	1	1	train
sleep	Up at 3am every night; exhausted during the day	up at 3am every night; exhausted during the day. Meanwhile, experimenting with habits; mixed outcomes. not sure what to try next.	0	0	0	0	val
mentalhealth	Restless legs kept me up most of the night	restless legs kept me up most of the night. motivation is gone; sadness keeps creeping in. will revisit this in a week.	2	1	0	-1	test
depression	I keep waking up at 3am and cannot return to sleep	I keep waking up at 3am and cannot return to sleep. Also, tearing up randomly and isolating again. not giving up.	4	1	0	-1	train
insomnia	Slept well last night; energy levels are back	slept well last night; energy levels are backâ€¦ In contrast, had a good talk with a friend and it helpedâ€¦ any tips are welcome.	1	1	1	1	train
depression	Sleep is fragmented with multiple awakenings	sleep is fragmented with multiple awakeningsâ€¦ Also, emotionally exhausted; nothing seems to workâ€¦	2	1	0	-1	val
depression	Tried sleep meditations but my mind kept racing	tried sleep meditations but my mind kept racing! However, everything feels heavy and pointless lately! tracking it in a spreadsheet.	0	2	0	-1	train
mentalhealth	Slept soundly for 8 hours and woke up feeling refreshed	slept soundly for 8 hours and woke up feeling refreshedâ€¦ woke up already defeated; nothing helpsâ€¦ hoping this trend continues.	3	2	1	-1	train
depression	Sleep deprived and anxious; naps aren't helping	sleep deprived and anxious; naps aren't helping. Additionally, it's hard to see a way out right now. might bring this up with my GP.	8	2	0	-1	train
insomnia	Had uninterrupted sleep and finally feel rested	had uninterrupted sleep and finally feel rested. Additionally, therapy homework clicked this week. might bring this up with my GP.	1	1	1	1	test
depression	Insomnia is hitting hardâ€”tossing and turning for hours	insomnia is hitting hardâ€”tossing and turning for hours. Lately, I feel hopeless and drained after another bad night. writing this down to stay accountable.	0	0	0	-1	train
insomnia	Another 3-hour nightâ€”my eyes burn	another 3-hour nightâ€”my eyes burnâ€¦ In contrast, everything feels heavy and pointless latelyâ€¦ hoping this trend continues.	2	0	0	-1	test
sleep	Rested properly; fewer early-morning awakenings	rested properly; fewer early-morning awakenings. â€” emotionally exhausted; nothing seems to work. any tips are welcome.	3	3	1	-1	train
mentalhealth	Three nights in a row with barely 5 hours total	three nights in a row with barely 5 hours total! Meanwhile, getting back into routines is paying off! might bring this up with my GP.	4	3	0	1	train
depression	First full night of rest in weeksâ€”feels amazing	first full night of rest in weeksâ€”feels amazing! Additionally, reading about sleep hygiene; undecided what to try! writing this down to stay accountable.	2	3	1	0	train
insomnia	Awake all night again; can't switch off my brain	awake all night again; can't switch off my brain. Additionally, motivation is gone; sadness keeps creeping in. will revisit this in a week.	2	1	0	-1	test
insomnia	Fell asleep late and woke every hour	fell asleep late and woke every hour. Lately, tearing up randomly and isolating again. trying to be patient with myself.	3	3	0	-1	val
sleep	Slept soundly for 7	slept soundly for 7.5 hours and woke up feeling refreshed. Lately, it's hard to see a way out right now. trying to be patient with myself.	4	16	1	-1	train
depression	My sleep schedule is stabilizing; fewer awakenings this week	my sleep schedule is stabilizing; fewer awakenings this week! Lately, doctor suggested tracking; starting that now! might bring this up with my GP.	2	7	1	0	train
mentalhealth	Sleep is fragmented with multiple awakenings	sleep is fragmented with multiple awakenings. Also, deep fatigue and low mood are relentless. tracking it in a spreadsheet.	2	2	0	-1	train
sleep	Fell asleep late and woke every hour	fell asleep late and woke every hour! Additionally, it's hard to see a way out right now! not sure what to try next.	2	8	0	-1	test
mentalhealth	I keep waking up at 2am and cannot return to sleep	I keep waking up at 2am and cannot return to sleep! However, just documenting this for myself! hoping this trend continues.	0	1	0	0	test
mentalhealth	Sleep is fragmented with multiple awakenings	sleep is fragmented with multiple awakenings. everything feels heavy and pointless lately. not giving up.	2	1	0	-1	val
depression	Tried sleep meditations but my mind kept racing	tried sleep meditations but my mind kept racing. Meanwhile, reading about sleep hygiene; undecided what to try. any tips are welcome.	1	2	0	0	val
depression	Can't fall asleep despite trying routines and tea	can't fall asleep despite trying routines and teaâ€¦ In contrast, motivation is gone; sadness keeps creeping inâ€¦ trying to be patient with myself.	2	2	0	-1	train
insomnia	I keep waking up at 3am and cannot return to sleep	I keep waking up at 3am and cannot return to sleep. Lately, tearing up randomly and isolating again. tracking it in a spreadsheet.	3	4	0	-1	train
sleep	Slept soundly for 8 hours and woke up feeling refreshed	slept soundly for 8 hours and woke up feeling refreshed. In contrast, motivation is gone; sadness keeps creeping in. any tips are welcome.	10	0	1	-1	train
sleep	Sleep is fragmented with multiple awakenings	sleep is fragmented with multiple awakenings! â€” today felt lighter; grateful for support! curious if others feel the same.	0	2	0	1	train
depression	Up at 1am every night; exhausted during the day	up at 1am every night; exhausted during the day! Meanwhile, small wins add up; I'm proud of myself! curious if others feel the same.	10	0	0	1	val
insomnia	Tried sleep meditations but my mind kept racing	tried sleep meditations but my mind kept racing! everything feels heavy and pointless lately! any tips are welcome.	6	8	0	-1	train
insomnia	Sleep deprived and anxious; naps aren't helping	sleep deprived and anxious; naps aren't helping! However, motivation is gone; sadness keeps creeping in! hoping this trend continues.	2	3	0	-1	train
insomnia	Tried sleep meditations but my mind kept racing	tried sleep meditations but my mind kept racing! In contrast, checking in with myself; neutral overall! tracking it in a spreadsheet.	0	15	0	0	test
sleep	Lying awake replaying thoughts; no rest	lying awake replaying thoughts; no rest! spinning thoughts and dread all morning! any tips are welcome.	4	4	0	-1	train
sleep	Fell asleep quickly and stayed asleep till morning	fell asleep quickly and stayed asleep till morning! However, tried a new routine; results are unclear! not sure what to try next.	0	0	1	0	train
depression	Fell asleep late and woke every hour	fell asleep late and woke every hour. â€” overwhelmed and empty; can't shake this mood. tracking it in a spreadsheet.	1	2	0	-1	train
depression	Managed to get quality sleep and feel clear-headed	managed to get quality sleep and feel clear-headed. Additionally, emotionally exhausted; nothing seems to work.	1	0	1	-1	train
insomnia	Restless legs kept me up most of the night	restless legs kept me up most of the night. On the plus side, doctor suggested tracking; starting that now. any tips are welcome.	1	1	0	0	train
sleep	Tried sleep meditations but my mind kept racing	tried sleep meditations but my mind kept racing. spinning thoughts and dread all morning. not giving up.	2	1	0	-1	val
sleep	Fell asleep late and woke every hour	fell asleep late and woke every hour. â€” getting back into routines is paying off. writing this down to stay accountable.	0	7	0	1	test
insomnia	Three nights in a row with barely 5 hours total	three nights in a row with barely 5 hours total. Lately, tried a new routine; results are unclear. not sure what to try next.	5	4	0	0	train
depression	Nightmares woke me repeatedly; feel wrecked	nightmares woke me repeatedly; feel wreckedâ€¦ In contrast, just documenting this for myselfâ€¦ curious if others feel the same.	5	1	0	0	train
insomnia	Consistent 8-hour nights lately; mood is lifting	consistent 8-hour nights lately; mood is lifting! Also, tearing up randomly and isolating again! tracking it in a spreadsheet.	2	1	1	-1	train
insomnia	Can't fall asleep despite trying routines and tea	can't fall asleep despite trying routines and teaâ€¦ â€” doctor suggested tracking; starting that nowâ€¦ trying to be patient with myself.	8	4	0	0	train
mentalhealth	I keep waking up at 2am and cannot return to sleep	I keep waking up at 2am and cannot return to sleep. â€” emotionally exhausted; nothing seems to work. any tips are welcome.	0	1	0	-1	test
sleep	Another 3-hour nightâ€”my eyes burn	another 3-hour nightâ€”my eyes burn. â€” logged my sleep; will monitor changes. might bring this up with my GP.	0	10	0	0	train
depression	Can't fall asleep despite trying routines and tea	can't fall asleep despite trying routines and teaâ€¦ emotionally exhausted; nothing seems to workâ€¦ trying to be patient with myself.	1	1	0	-1	val
insomnia	I keep waking up at 4am and cannot return to sleep	I keep waking up at 4am and cannot return to sleepâ€¦ On the plus side, today felt lighter; grateful for supportâ€¦	2	1	0	1	train
mentalhealth	Restless legs kept me up most of the night	restless legs kept me up most of the night. On the plus side, experimenting with habits; mixed outcomes. writing this down to stay accountable.	3	2	0	0	test
mentalhealth	Awake all night again; can't switch off my brain	awake all night again; can't switch off my brain. In contrast, overwhelmed and empty; can't shake this mood.	2	21	0	-1	val
depression	Lying awake replaying thoughts; no rest	lying awake replaying thoughts; no rest! Additionally, overwhelmed and empty; can't shake this mood! any tips are welcome.	2	1	0	-1	train
mentalhealth	Restless legs kept me up most of the night	restless legs kept me up most of the night. Additionally, I feel hopeless and drained after another bad night. any tips are welcome.	9	4	0	-1	train
insomnia	Sleep is fragmented with multiple awakenings	sleep is fragmented with multiple awakeningsâ€¦ In contrast, small wins add up; I'm proud of myselfâ€¦ will revisit this in a week.	1	0	0	1	train
depression	Restless legs kept me up most of the night	restless legs kept me up most of the night! On the plus side, emotionally exhausted; nothing seems to work! not giving up.	5	3	0	-1	train
sleep	Circadian rhythm is off; sleeping at odd times	circadian rhythm is off; sleeping at odd times! Also, had a good talk with a friend and it helped! not sure what to try next.	5	6	0	1	test
mentalhealth	First full night of rest in weeksâ€”feels amazing	first full night of rest in weeksâ€”feels amazing. However, overwhelmed and empty; can't shake this mood. any tips are welcome.	7	3	1	-1	train
mentalhealth	Awake all night again; can't switch off my brain	awake all night again; can't switch off my brain. Additionally, everything feels heavy and pointless lately. curious if others feel the same.	2	1	0	-1	val
sleep	Restless legs kept me up most of the night	restless legs kept me up most of the night! On the plus side, motivation is gone; sadness keeps creeping in! trying to be patient with myself.	2	1	0	-1	train
insomnia	Nightmares woke me repeatedly; feel wrecked	nightmares woke me repeatedly; feel wreckedâ€¦ Meanwhile, overwhelmed and empty; can't shake this moodâ€¦ will revisit this in a week.	10	2	0	-1	train
mentalhealth	Fell asleep quickly and stayed asleep till morning	fell asleep quickly and stayed asleep till morning! today was okayâ€”nothing remarkable! not sure what to try next.	2	3	1	0	train
mentalhealth	Up at 5am every night; exhausted during the day	up at 5am every night; exhausted during the day. However, it's hard to see a way out right now. might bring this up with my GP.	3	0	0	-1	test
sleep	Three nights in a row with barely 3 hours total	three nights in a row with barely 3 hours totalâ€¦ Additionally, motivation is gone; sadness keeps creeping inâ€¦ trying to be patient with myself.	16	1	0	-1	train
depression	Lying awake replaying thoughts; no rest	lying awake replaying thoughts; no rest! Also, I feel hopeless and drained after another bad night! any tips are welcome.	9	5	0	-1	train
depression	Tried sleep meditations but my mind kept racing	tried sleep meditations but my mind kept racing! However, overwhelmed and empty; can't shake this mood! hoping this trend continues.	4	5	0	-1	test
sleep	Awake all night again; can't switch off my brain	awake all night again; can't switch off my brain. Additionally, woke up already defeated; nothing helps. will revisit this in a week.	3	1	0	-1	train
mentalhealth	Fell asleep late and woke every hour	fell asleep late and woke every hour. deep fatigue and low mood are relentless. hoping this trend continues.	3	1	0	-1	train
sleep	Sleep is fragmented with multiple awakenings	sleep is fragmented with multiple awakenings. tearing up randomly and isolating again. tracking it in a spreadsheet.	13	2	0	-1	train
sleep	Awake all night again; can't switch off my brain	awake all night again; can't switch off my brain. On the plus side, I can see improvements and it motivates me. curious if others feel the same.	5	1	0	1	train
insomnia	I keep waking up at 4am and cannot return to sleep	I keep waking up at 4am and cannot return to sleepâ€¦ Additionally, emotionally exhausted; nothing seems to workâ€¦ curious if others feel the same.	1	0	0	-1	train
mentalhealth	Restless legs kept me up most of the night	restless legs kept me up most of the night. Additionally, doctor suggested tracking; starting that now. tracking it in a spreadsheet.	3	1	0	0	test
depression	Another 4-hour nightâ€”my eyes burn	another 4-hour nightâ€”my eyes burn. Lately, it's hard to see a way out right now. trying to be patient with myself.	13	4	0	-1	train
depression	Slept through the night without checking the clock	slept through the night without checking the clock. Lately, today felt lighter; grateful for support. not sure what to try next.	6	1	1	1	val
sleep	Fell asleep late and woke every hour	fell asleep late and woke every hour! Meanwhile, checking in with myself; neutral overall! might bring this up with my GP.	1	0	0	0	train
depression	Insomnia is hitting hardâ€”tossing and turning for hours	insomnia is hitting hardâ€”tossing and turning for hours. In contrast, experimenting with habits; mixed outcomes. hoping this trend continues.	0	6	0	0	train
depression	Deep sleep for 7	deep sleep for 7.5 hours; no nightmares. On the plus side, deep fatigue and low mood are relentless. trying to be patient with myself.	4	3	1	-1	train
insomnia	Nightmares woke me repeatedly; feel wrecked	nightmares woke me repeatedly; feel wrecked. emotionally exhausted; nothing seems to work. not giving up.	2	0	0	-1	test
insomnia	Slept well last night; energy levels are back	slept well last night; energy levels are back. In contrast, today felt lighter; grateful for support. hoping this trend continues.	0	3	1	1	train
sleep	Three nights in a row with barely 5 hours total	three nights in a row with barely 5 hours total. On the plus side, mood is stable; practicing self-compassion.	1	2	0	1	train
mentalhealth	Slept soundly for 7	slept soundly for 7.5 hours and woke up feeling refreshed. On the plus side, it's hard to see a way out right now. tracking it in a spreadsheet.	2	0	1	-1	val
sleep	Sleep is fragmented with multiple awakenings	sleep is fragmented with multiple awakenings! â€” making progressâ€”tiny steps but forward! might bring this up with my GP.	6	1	0	1	train
mentalhealth	My sleep schedule is stabilizing; fewer awakenings this fortnight	my sleep schedule is stabilizing; fewer awakenings this fortnight. Also, making progressâ€”tiny steps but forward. not giving up.	12	2	1	1	test
insomnia	Three nights in a row with barely 4 hours total	three nights in a row with barely 4 hours total! In contrast, I can see improvements and it motivates me! might bring this up with my GP.	4	2	0	1	test
mentalhealth	Up at 4am every night; exhausted during the day	up at 4am every night; exhausted during the day. In contrast, not sure how to feel; taking it day by day. trying to be patient with myself.	0	1	0	0	test
insomnia	Can't fall asleep despite trying routines and tea	can't fall asleep despite trying routines and tea. Meanwhile, mood is stable; practicing self-compassion. not giving up.	2	1	0	1	train
mentalhealth	Restless legs kept me up most of the night	restless legs kept me up most of the night! In contrast, deep fatigue and low mood are relentless! not giving up.	2	2	0	-1	train
insomnia	Managed to get quality sleep and feel clear-headed	managed to get quality sleep and feel clear-headedâ€¦ deep fatigue and low mood are relentlessâ€¦	1	1	1	-1	train
depression	Tried sleep meditations but my mind kept racing	tried sleep meditations but my mind kept racing! Lately, tried a new routine; results are unclear! any tips are welcome.	11	0	0	0	train
mentalhealth	Three nights in a row with barely 4 hours total	three nights in a row with barely 4 hours total. â€” today was okayâ€”nothing remarkable. hoping this trend continues.	0	2	0	0	train
sleep	Lying awake replaying thoughts; no rest	lying awake replaying thoughts; no rest. â€” mood is stable; practicing self-compassion. might bring this up with my GP.	3	10	0	1	val
insomnia	Slept well last night; energy levels are back	slept well last night; energy levels are back! On the plus side, I feel hopeless and drained after another bad night! trying to be patient with myself.	0	9	1	-1	train
depression	Slept soundly for 9 hours and woke up feeling refreshed	slept soundly for 9 hours and woke up feeling refreshed. â€” not sure how to feel; taking it day by day. will revisit this in a week.	3	5	1	0	train
mentalhealth	Tracked sleep and finally hit my target for 10 days	tracked sleep and finally hit my target for 10 days! â€” emotionally exhausted; nothing seems to work! not giving up.	4	5	1	-1	train
mentalhealth	Circadian rhythm is off; sleeping at odd times	circadian rhythm is off; sleeping at odd times. In contrast, today was okayâ€”nothing remarkable. tracking it in a spreadsheet.	2	46	0	0	train
insomnia	I keep waking up at 3am and cannot return to sleep	I keep waking up at 3am and cannot return to sleepâ€¦ Also, checking in with myself; neutral overallâ€¦ will revisit this in a week.	1	3	0	0	val
sleep	Sleep is fragmented with multiple awakenings	sleep is fragmented with multiple awakenings. â€” woke up already defeated; nothing helps. not sure what to try next.	2	0	0	-1	train
insomnia	I keep waking up at 2am and cannot return to sleep	I keep waking up at 2am and cannot return to sleep. On the plus side, doctor suggested tracking; starting that now. might bring this up with my GP.	1	1	0	0	train
sleep	Consistent 9-hour nights lately; mood is lifting	consistent 9-hour nights lately; mood is lifting. â€” logged my sleep; will monitor changes. not sure what to try next.	1	5	1	0	train
sleep	Awake all night again; can't switch off my brain	awake all night again; can't switch off my brain. Also, made a list of questions for my next appointment.	1	2	0	0	val
sleep	Sleep deprived and anxious; naps aren't helping	sleep deprived and anxious; naps aren't helping! â€” today was okayâ€”nothing remarkable! any tips are welcome.	2	1	0	0	train
mentalhealth	Three nights in a row with barely 4 hours total	three nights in a row with barely 4 hours total. Meanwhile, deep fatigue and low mood are relentless. writing this down to stay accountable.	2	0	0	-1	train
mentalhealth	Tried sleep meditations but my mind kept racing	tried sleep meditations but my mind kept racing. However, deep fatigue and low mood are relentless. writing this down to stay accountable.	1	3	0	-1	train
mentalhealth	Can't fall asleep despite trying routines and tea	can't fall asleep despite trying routines and tea. Additionally, logged my sleep; will monitor changes. not giving up.	1	19	0	0	train
depression	Sleep deprived and anxious; naps aren't helping	sleep deprived and anxious; naps aren't helpingâ€¦ On the plus side, mood is stable; practicing self-compassionâ€¦ not giving up.	3	10	0	1	val
insomnia	Up at 2am every night; exhausted during the day	up at 2am every night; exhausted during the day. â€” just documenting this for myself. trying to be patient with myself.	4	7	0	0	train
mentalhealth	Tried sleep meditations but my mind kept racing	tried sleep meditations but my mind kept racing. On the plus side, made a list of questions for my next appointment. any tips are welcome.	6	3	0	0	train
depression	First full night of rest in weeksâ€”feels amazing	first full night of rest in weeksâ€”feels amazing. However, I feel hopeless and drained after another bad night. any tips are welcome.	13	0	1	-1	train
mentalhealth	Fell asleep late and woke every hour	fell asleep late and woke every hour. doctor suggested tracking; starting that now. will revisit this in a week.	7	0	0	0	val
insomnia	Up at 2am every night; exhausted during the day	up at 2am every night; exhausted during the day. â€” tearing up randomly and isolating again. will revisit this in a week.	1	11	0	-1	train
insomnia	Awake all night again; can't switch off my brain	awake all night again; can't switch off my brainâ€¦ â€” it's hard to see a way out right nowâ€¦ hoping this trend continues.	1	2	0	-1	train
sleep	Sleep hygiene routine seems to be working at last	sleep hygiene routine seems to be working at lastâ€¦ On the plus side, spinning thoughts and dread all morningâ€¦ writing this down to stay accountable.	8	3	1	-1	train
sleep	Managed to get quality sleep and feel clear-headed	managed to get quality sleep and feel clear-headed. However, therapy homework clicked this week. curious if others feel the same.	4	0	1	1	test
insomnia	Awake all night again; can't switch off my brain	awake all night again; can't switch off my brain. I feel hopeless and drained after another bad night. hoping this trend continues.	9	1	0	-1	train
sleep	Sleep is fragmented with multiple awakenings	sleep is fragmented with multiple awakenings. experimenting with habits; mixed outcomes. tracking it in a spreadsheet.	2	3	0	0	train
mentalhealth	Slept well last night; energy levels are back	slept well last night; energy levels are back! Lately, emotionally exhausted; nothing seems to work! trying to be patient with myself.	1	1	1	-1	test
sleep	Another 2-hour nightâ€”my eyes burn	another 2-hour nightâ€”my eyes burn. Meanwhile, feeling hopeful after journaling and therapy. writing this down to stay accountable.	0	0	0	1	train
mentalhealth	Tracked sleep and finally hit my target for 14 days	tracked sleep and finally hit my target for 14 days. â€” just documenting this for myself. any tips are welcome.	11	1	1	0	val
insomnia	Lying awake replaying thoughts; no rest	lying awake replaying thoughts; no restâ€¦ Lately, woke up already defeated; nothing helpsâ€¦ tracking it in a spreadsheet.	1	2	0	-1	train
sleep	Another 3-hour nightâ€”my eyes burn	another 3-hour nightâ€”my eyes burnâ€¦ Meanwhile, tried a new routine; results are unclearâ€¦ will revisit this in a week.	5	8	0	0	train
sleep	Sleep deprived and anxious; naps aren't helping	sleep deprived and anxious; naps aren't helpingâ€¦ Also, today felt lighter; grateful for supportâ€¦ curious if others feel the same.	5	1	0	1	train
insomnia	Up at 1am every night; exhausted during the day	up at 1am every night; exhausted during the day! However, spinning thoughts and dread all morning! curious if others feel the same.	3	1	0	-1	train
sleep	Had uninterrupted sleep and finally feel rested	had uninterrupted sleep and finally feel rested. Lately, tearing up randomly and isolating again. not sure what to try next.	2	11	1	-1	val
mentalhealth	Awake all night again; can't switch off my brain	awake all night again; can't switch off my brainâ€¦ mood is stable; practicing self-compassionâ€¦ any tips are welcome.	0	0	0	1	train
mentalhealth	Slept soundly for 8	slept soundly for 8.5 hours and woke up feeling refreshed! everything feels heavy and pointless lately! might bring this up with my GP.	3	1	1	-1	val
insomnia	Can't fall asleep despite trying routines and tea	can't fall asleep despite trying routines and tea! Additionally, tried a new routine; results are unclear! might bring this up with my GP.	1	7	0	0	test
insomnia	First full night of rest in monthsâ€”feels amazing	first full night of rest in monthsâ€”feels amazing. On the plus side, reading about sleep hygiene; undecided what to try.	3	10	1	0	train
mentalhealth	Had uninterrupted sleep and finally feel rested	had uninterrupted sleep and finally feel rested. spinning thoughts and dread all morning. writing this down to stay accountable.	11	3	1	-1	train
depression	Slept through the night without checking the clock	slept through the night without checking the clock. Additionally, emotionally exhausted; nothing seems to work. any tips are welcome.	1	8	1	-1	train
sleep	Up at 1am every night; exhausted during the day	up at 1am every night; exhausted during the day. On the plus side, doctor suggested tracking; starting that now. will revisit this in a week.	1	16	0	0	val
insomnia	I keep waking up at 3am and cannot return to sleep	I keep waking up at 3am and cannot return to sleep. On the plus side, reading about sleep hygiene; undecided what to try. tracking it in a spreadsheet.	1	0	0	0	train
depression	Had uninterrupted sleep and finally feel rested	had uninterrupted sleep and finally feel rested. On the plus side, tried a new routine; results are unclear. will revisit this in a week.	30	3	1	0	train
sleep	Fell asleep late and woke every hour	fell asleep late and woke every hour. Lately, woke up already defeated; nothing helps. any tips are welcome.	1	5	0	-1	train
insomnia	Another 4-hour nightâ€”my eyes burn	another 4-hour nightâ€”my eyes burn. Lately, tried a new routine; results are unclear. not giving up.	2	0	0	0	train
depression	Can't fall asleep despite trying routines and tea	can't fall asleep despite trying routines and tea. it's hard to see a way out right now. not giving up.	3	7	0	-1	train
mentalhealth	I keep waking up at 4am and cannot return to sleep	I keep waking up at 4am and cannot return to sleep. In contrast, made a list of questions for my next appointment. not sure what to try next.	7	2	0	0	train
insomnia	Circadian rhythm is off; sleeping at odd times	circadian rhythm is off; sleeping at odd timesâ€¦ Lately, tearing up randomly and isolating againâ€¦ curious if others feel the same.	9	1	0	-1	val
depression	Circadian rhythm is off; sleeping at odd times	circadian rhythm is off; sleeping at odd times. Also, checking in with myself; neutral overall. not giving up.	3	0	0	0	train
insomnia	Slept well last night; energy levels are back	slept well last night; energy levels are back. Meanwhile, everything feels heavy and pointless lately.	1	1	1	-1	test
sleep	Nightmares woke me repeatedly; feel wrecked	nightmares woke me repeatedly; feel wrecked. it's hard to see a way out right now. any tips are welcome.	1	4	0	-1	train
depression	Slept soundly for 8	slept soundly for 8.5 hours and woke up feeling refreshedâ€¦ checking in with myself; neutral overallâ€¦ writing this down to stay accountable.	1	1	1	0	train
insomnia	Insomnia is hitting hardâ€”tossing and turning for hours	insomnia is hitting hardâ€”tossing and turning for hours. today felt lighter; grateful for support. curious if others feel the same.	3	7	0	1	train
sleep	Nightmares woke me repeatedly; feel wrecked	nightmares woke me repeatedly; feel wrecked! However, therapy homework clicked this week! will revisit this in a week.	0	1	0	1	test
depression	I keep waking up at 3am and cannot return to sleep	I keep waking up at 3am and cannot return to sleep. Also, overwhelmed and empty; can't shake this mood. not giving up.	3	2	0	-1	test
mentalhealth	Up at 3am every night; exhausted during the day	up at 3am every night; exhausted during the dayâ€¦ Lately, overwhelmed and empty; can't shake this moodâ€¦ hoping this trend continues.	1	9	0	-1	train
insomnia	Sleep is fragmented with multiple awakenings	sleep is fragmented with multiple awakenings! overwhelmed and empty; can't shake this mood! writing this down to stay accountable.	2	3	0	-1	train
insomnia	Restless legs kept me up most of the night	restless legs kept me up most of the night! â€” getting back into routines is paying off! might bring this up with my GP.	5	1	0	1	train
sleep	Restless legs kept me up most of the night	restless legs kept me up most of the nightâ€¦ Meanwhile, everything feels heavy and pointless latelyâ€¦ hoping this trend continues.	3	1	0	-1	test
sleep	Up at 2am every night; exhausted during the day	up at 2am every night; exhausted during the day. However, overwhelmed and empty; can't shake this mood. any tips are welcome.	1	2	0	-1	test
insomnia	Restless legs kept me up most of the night	restless legs kept me up most of the night! therapy homework clicked this week! not sure what to try next.	0	1	0	1	val
mentalhealth	Fell asleep quickly and stayed asleep till morning	fell asleep quickly and stayed asleep till morning. On the plus side, checking in with myself; neutral overall. will revisit this in a week.	2	1	1	0	test
insomnia	Deep sleep for 7 hours; no nightmares	deep sleep for 7 hours; no nightmares. it's hard to see a way out right now. not sure what to try next.	0	5	1	-1	train
depression	First full night of rest in monthsâ€”feels amazing	first full night of rest in monthsâ€”feels amazing. In contrast, therapy homework clicked this week. any tips are welcome.	0	1	1	1	train
insomnia	First full night of rest in monthsâ€”feels amazing	first full night of rest in monthsâ€”feels amazingâ€¦ On the plus side, making progressâ€”tiny steps but forwardâ€¦ curious if others feel the same.	1	8	1	1	test
depression	Consistent 7-hour nights lately; mood is lifting	consistent 7-hour nights lately; mood is lifting. Meanwhile, spinning thoughts and dread all morning. might bring this up with my GP.	3	8	1	-1	test
insomnia	Insomnia is hitting hardâ€”tossing and turning for hours	insomnia is hitting hardâ€”tossing and turning for hoursâ€¦ In contrast, feeling hopeful after journaling and therapyâ€¦ tracking it in a spreadsheet.	3	3	0	1	test
depression	Sleep is fragmented with multiple awakenings	sleep is fragmented with multiple awakenings! In contrast, motivation is gone; sadness keeps creeping in! writing this down to stay accountable.	1	5	0	-1	train
sleep	Had uninterrupted sleep and finally feel rested	had uninterrupted sleep and finally feel restedâ€¦ In contrast, just documenting this for myselfâ€¦ tracking it in a spreadsheet.	1	4	1	0	train
insomnia	Consistent 8	consistent 8.5-hour nights lately; mood is liftingâ€¦ In contrast, reading about sleep hygiene; undecided what to tryâ€¦ any tips are welcome.	0	2	1	0	val
sleep	Nightmares woke me repeatedly; feel wrecked	nightmares woke me repeatedly; feel wrecked. Also, woke up already defeated; nothing helps. tracking it in a spreadsheet.	2	0	0	-1	test
depression	Circadian rhythm is off; sleeping at odd times	circadian rhythm is off; sleeping at odd times. Meanwhile, today was okayâ€”nothing remarkable. trying to be patient with myself.	6	1	0	0	train
depression	Deep sleep for 6	deep sleep for 6.5 hours; no nightmaresâ€¦ I can see improvements and it motivates meâ€¦ hoping this trend continues.	2	5	1	1	train
mentalhealth	I keep waking up at 3am and cannot return to sleep	I keep waking up at 3am and cannot return to sleepâ€¦ Also, motivation is gone; sadness keeps creeping inâ€¦ curious if others feel the same.	2	1	0	-1	train
mentalhealth	I keep waking up at 3am and cannot return to sleep	I keep waking up at 3am and cannot return to sleep! reading about sleep hygiene; undecided what to try! any tips are welcome.	4	17	0	0	train
mentalhealth	Slept through the night without checking the clock	slept through the night without checking the clock. Meanwhile, I can see improvements and it motivates me. hoping this trend continues.	3	2	1	1	train
mentalhealth	Sleep deprived and anxious; naps aren't helping	sleep deprived and anxious; naps aren't helping. Meanwhile, it's hard to see a way out right now. tracking it in a spreadsheet.	1	1	0	-1	val
depression	Tracked sleep and finally hit my target for 14 days	tracked sleep and finally hit my target for 14 days. Also, tearing up randomly and isolating again. will revisit this in a week.	8	0	1	-1	train
sleep	Three nights in a row with barely 4 hours total	three nights in a row with barely 4 hours total. mood is stable; practicing self-compassion.	6	2	0	1	train
mentalhealth	Another 4-hour nightâ€”my eyes burn	another 4-hour nightâ€”my eyes burn! In contrast, overwhelmed and empty; can't shake this mood! tracking it in a spreadsheet.	6	1	0	-1	train
insomnia	Restless legs kept me up most of the night	restless legs kept me up most of the night. Lately, deep fatigue and low mood are relentless. trying to be patient with myself.	7	1	0	-1	train
depression	I keep waking up at 1am and cannot return to sleep	I keep waking up at 1am and cannot return to sleepâ€¦ â€” overwhelmed and empty; can't shake this moodâ€¦ will revisit this in a week.	4	3	0	-1	val
mentalhealth	Nightmares woke me repeatedly; feel wrecked	nightmares woke me repeatedly; feel wrecked. Also, it's hard to see a way out right now. tracking it in a spreadsheet.	0	0	0	-1	train
insomnia	Insomnia is hitting hardâ€”tossing and turning for hours	insomnia is hitting hardâ€”tossing and turning for hours! On the plus side, today felt lighter; grateful for support! curious if others feel the same.	1	1	0	1	train
depression	Awake all night again; can't switch off my brain	awake all night again; can't switch off my brain. woke up already defeated; nothing helps. hoping this trend continues.	2	2	0	-1	train
depression	My sleep schedule is stabilizing; fewer awakenings this few days	my sleep schedule is stabilizing; fewer awakenings this few days. Additionally, tried a new routine; results are unclear. will revisit this in a week.	8	1	1	0	train
mentalhealth	Awake all night again; can't switch off my brain	awake all night again; can't switch off my brain. On the plus side, therapy homework clicked this week.	3	1	0	1	val
mentalhealth	Up at 4am every night; exhausted during the day	up at 4am every night; exhausted during the dayâ€¦ Lately, making progressâ€”tiny steps but forwardâ€¦ hoping this trend continues.	1	0	0	1	val
sleep	I keep waking up at 5am and cannot return to sleep	I keep waking up at 5am and cannot return to sleep. On the plus side, I can see improvements and it motivates me.	2	2	0	1	val
sleep	Sleep hygiene routine seems to be working at last	sleep hygiene routine seems to be working at last. Also, just documenting this for myself. not sure what to try next.	1	3	1	0	train
depression	I keep waking up at 2am and cannot return to sleep	I keep waking up at 2am and cannot return to sleep. Also, logged my sleep; will monitor changes. might bring this up with my GP.	3	1	0	0	train
mentalhealth	Can't fall asleep despite trying routines and tea	can't fall asleep despite trying routines and tea! Lately, I can see improvements and it motivates me! not giving up.	8	0	0	1	train
depression	Slept well last night; energy levels are back	slept well last night; energy levels are back. On the plus side, I recognised a trigger and handled it better. might bring this up with my GP.	0	1	1	1	train
depression	Sleep deprived and anxious; naps aren't helping	sleep deprived and anxious; naps aren't helping. Lately, making progressâ€”tiny steps but forward. any tips are welcome.	1	19	0	1	train
depression	My sleep schedule is stabilizing; fewer awakenings this week	my sleep schedule is stabilizing; fewer awakenings this week! Additionally, motivation is gone; sadness keeps creeping in! hoping this trend continues.	10	3	1	-1	train
depression	Fell asleep quickly and stayed asleep till morning	fell asleep quickly and stayed asleep till morning! Also, small wins add up; I'm proud of myself! curious if others feel the same.	2	1	1	1	train
depression	Circadian rhythm is off; sleeping at odd times	circadian rhythm is off; sleeping at odd times. Additionally, woke up already defeated; nothing helps. tracking it in a spreadsheet.	3	2	0	-1	train
insomnia	Up at 2am every night; exhausted during the day	up at 2am every night; exhausted during the day. However, motivation is gone; sadness keeps creeping in. curious if others feel the same.	2	10	0	-1	test
depression	Managed to get quality sleep and feel clear-headed	managed to get quality sleep and feel clear-headedâ€¦ everything feels heavy and pointless latelyâ€¦ not sure what to try next.	2	1	1	-1	train
depression	Fell asleep late and woke every hour	fell asleep late and woke every hour. Meanwhile, tearing up randomly and isolating again. writing this down to stay accountable.	2	2	0	-1	val
depression	Three nights in a row with barely 4 hours total	three nights in a row with barely 4 hours total. Additionally, woke up already defeated; nothing helps. curious if others feel the same.	7	5	0	-1	train
depression	Nightmares woke me repeatedly; feel wrecked	nightmares woke me repeatedly; feel wrecked. Lately, checking in with myself; neutral overall. might bring this up with my GP.	4	1	0	0	train
insomnia	Sleep is fragmented with multiple awakenings	sleep is fragmented with multiple awakeningsâ€¦ However, it's hard to see a way out right nowâ€¦ not giving up.	0	2	0	-1	val
sleep	Another 3-hour nightâ€”my eyes burn	another 3-hour nightâ€”my eyes burn! Additionally, motivation is gone; sadness keeps creeping in! any tips are welcome.	2	1	0	-1	train
depression	Awake all night again; can't switch off my brain	awake all night again; can't switch off my brain! In contrast, just documenting this for myself! will revisit this in a week.	2	9	0	0	train
insomnia	Managed to get quality sleep and feel clear-headed	managed to get quality sleep and feel clear-headed. Also, it's hard to see a way out right now. trying to be patient with myself.	1	6	1	-1	test
mentalhealth	Slept soundly for 8 hours and woke up feeling refreshed	slept soundly for 8 hours and woke up feeling refreshed! Additionally, everything feels heavy and pointless lately! not sure what to try next.	1	5	1	-1	train
mentalhealth	Three nights in a row with barely 4 hours total	three nights in a row with barely 4 hours totalâ€¦ Meanwhile, emotionally exhausted; nothing seems to workâ€¦ not sure what to try next.	15	8	0	-1	train
mentalhealth	Nightmares woke me repeatedly; feel wrecked	nightmares woke me repeatedly; feel wrecked. â€” I recognised a trigger and handled it better. hoping this trend continues.	1	3	0	1	test
depression	Consistent 8-hour nights lately; mood is lifting	consistent 8-hour nights lately; mood is lifting. Lately, today was okayâ€”nothing remarkable. hoping this trend continues.	0	0	1	0	train
depression	Tracked sleep and finally hit my target for 10 days	tracked sleep and finally hit my target for 10 days. Lately, not sure how to feel; taking it day by day. will revisit this in a week.	1	2	1	0	train
sleep	Consistent 8-hour nights lately; mood is lifting	consistent 8-hour nights lately; mood is lifting. â€” tearing up randomly and isolating again. hoping this trend continues.	0	1	1	-1	train
depression	Lying awake replaying thoughts; no rest	lying awake replaying thoughts; no rest! In contrast, mood is stable; practicing self-compassion! not sure what to try next.	1	22	0	1	train
insomnia	Can't fall asleep despite trying routines and tea	can't fall asleep despite trying routines and tea. Meanwhile, woke up already defeated; nothing helps. hoping this trend continues.	0	2	0	-1	train
sleep	Slept through the night without checking the clock	slept through the night without checking the clock. tearing up randomly and isolating again. will revisit this in a week.	14	12	1	-1	train
depression	Went to bed early and actually stayed asleep	went to bed early and actually stayed asleep! getting back into routines is paying off! hoping this trend continues.	3	3	1	1	train
depression	Lying awake replaying thoughts; no rest	lying awake replaying thoughts; no rest. Lately, deep fatigue and low mood are relentless. not giving up.	0	21	0	-1	train
mentalhealth	Circadian rhythm is off; sleeping at odd times	circadian rhythm is off; sleeping at odd times! â€” reading about sleep hygiene; undecided what to try! not giving up.	0	8	0	0	train
mentalhealth	Sleep deprived and anxious; naps aren't helping	sleep deprived and anxious; naps aren't helpingâ€¦ In contrast, overwhelmed and empty; can't shake this moodâ€¦ any tips are welcome.	0	0	0	-1	train
depression	Fell asleep quickly and stayed asleep till morning	fell asleep quickly and stayed asleep till morning. However, spinning thoughts and dread all morning. might bring this up with my GP.	1	7	1	-1	train
insomnia	Sleep hygiene routine seems to be working at last	sleep hygiene routine seems to be working at last. On the plus side, motivation is gone; sadness keeps creeping in. curious if others feel the same.	4	1	1	-1	train
sleep	Fell asleep late and woke every hour	fell asleep late and woke every hourâ€¦ tearing up randomly and isolating againâ€¦ not sure what to try next.	4	1	0	-1	train
mentalhealth	Up at 4am every night; exhausted during the day	up at 4am every night; exhausted during the day. Also, motivation is gone; sadness keeps creeping in. writing this down to stay accountable.	5	4	0	-1	train
sleep	Insomnia is hitting hardâ€”tossing and turning for hours	insomnia is hitting hardâ€”tossing and turning for hoursâ€¦ In contrast, motivation is gone; sadness keeps creeping inâ€¦ tracking it in a spreadsheet.	1	1	0	-1	test
mentalhealth	Nightmares woke me repeatedly; feel wrecked	nightmares woke me repeatedly; feel wrecked! tearing up randomly and isolating again! not giving up.	0	1	0	-1	train
depression	Rested properly; fewer early-morning awakenings	rested properly; fewer early-morning awakenings! Also, it's hard to see a way out right now! trying to be patient with myself.	2	1	1	-1	train
mentalhealth	Awake all night again; can't switch off my brain	awake all night again; can't switch off my brain. Also, small wins add up; I'm proud of myself. trying to be patient with myself.	12	6	0	1	test
insomnia	Another 2-hour nightâ€”my eyes burn	another 2-hour nightâ€”my eyes burnâ€¦ Lately, today was okayâ€”nothing remarkableâ€¦ any tips are welcome.	6	0	0	0	train
insomnia	Awake all night again; can't switch off my brain	awake all night again; can't switch off my brain. However, it's hard to see a way out right now. not sure what to try next.	1	0	0	-1	test
mentalhealth	Rested properly; fewer early-morning awakenings	rested properly; fewer early-morning awakenings. In contrast, made a list of questions for my next appointment. will revisit this in a week.	0	0	1	0	val
insomnia	Lying awake replaying thoughts; no rest	lying awake replaying thoughts; no restâ€¦ Lately, checking in with myself; neutral overallâ€¦ hoping this trend continues.	5	6	0	0	val
insomnia	Insomnia is hitting hardâ€”tossing and turning for hours	insomnia is hitting hardâ€”tossing and turning for hoursâ€¦ Additionally, feeling hopeful after journaling and therapyâ€¦ not sure what to try next.	1	14	0	1	val
insomnia	Up at 1am every night; exhausted during the day	up at 1am every night; exhausted during the dayâ€¦ tearing up randomly and isolating againâ€¦ not giving up.	24	2	0	-1	train
depression	Circadian rhythm is off; sleeping at odd times	circadian rhythm is off; sleeping at odd times. Additionally, it's hard to see a way out right now. curious if others feel the same.	6	14	0	-1	test
depression	Tracked sleep and finally hit my target for 14 days	tracked sleep and finally hit my target for 14 days. However, everything feels heavy and pointless lately. not giving up.	7	2	1	-1	train
mentalhealth	Up at 5am every night; exhausted during the day	up at 5am every night; exhausted during the day. Meanwhile, I can see improvements and it motivates me. not sure what to try next.	4	0	0	1	train
insomnia	Restless legs kept me up most of the night	restless legs kept me up most of the night. In contrast, I feel hopeless and drained after another bad night. hoping this trend continues.	2	1	0	-1	val
mentalhealth	Consistent 8	consistent 8.5-hour nights lately; mood is lifting. In contrast, everything feels heavy and pointless lately. not sure what to try next.	1	1	1	-1	train
insomnia	Sleep is fragmented with multiple awakenings	sleep is fragmented with multiple awakenings! Also, reading about sleep hygiene; undecided what to try!	3	1	0	0	train
sleep	Three nights in a row with barely 5 hours total	three nights in a row with barely 5 hours total. Meanwhile, motivation is gone; sadness keeps creeping in. hoping this trend continues.	2	3	0	-1	train
sleep	Rested properly; fewer early-morning awakenings	rested properly; fewer early-morning awakeningsâ€¦ In contrast, tried a new routine; results are unclearâ€¦	3	6	1	0	val
sleep	Managed to get quality sleep and feel clear-headed	managed to get quality sleep and feel clear-headed. â€” made a list of questions for my next appointment. might bring this up with my GP.	10	15	1	0	train
depression	Restless legs kept me up most of the night	restless legs kept me up most of the night. On the plus side, deep fatigue and low mood are relentless.	4	10	0	-1	train
depression	Sleep deprived and anxious; naps aren't helping	sleep deprived and anxious; naps aren't helping. â€” overwhelmed and empty; can't shake this mood.	2	5	0	-1	test
depression	Three nights in a row with barely 4 hours total	three nights in a row with barely 4 hours total. In contrast, just documenting this for myself. will revisit this in a week.	3	1	0	0	val
mentalhealth	Sleep hygiene routine seems to be working at last	sleep hygiene routine seems to be working at lastâ€¦ Also, woke up already defeated; nothing helpsâ€¦ will revisit this in a week.	11	8	1	-1	test
mentalhealth	Went to bed early and actually stayed asleep	went to bed early and actually stayed asleep. Meanwhile, logged my sleep; will monitor changes. any tips are welcome.	1	0	1	0	train
sleep	Sleep deprived and anxious; naps aren't helping	sleep deprived and anxious; naps aren't helping! Additionally, just documenting this for myself! not sure what to try next.	3	8	0	0	train
depression	Lying awake replaying thoughts; no rest	lying awake replaying thoughts; no rest. â€” tearing up randomly and isolating again. any tips are welcome.	5	0	0	-1	train
insomnia	Nightmares woke me repeatedly; feel wrecked	nightmares woke me repeatedly; feel wreckedâ€¦ â€” doctor suggested tracking; starting that nowâ€¦ tracking it in a spreadsheet.	2	2	0	0	train
sleep	Sleep deprived and anxious; naps aren't helping	sleep deprived and anxious; naps aren't helping. In contrast, today felt lighter; grateful for support. not sure what to try next.	4	1	0	1	train
mentalhealth	Slept soundly for 7 hours and woke up feeling refreshed	slept soundly for 7 hours and woke up feeling refreshed. On the plus side, woke up already defeated; nothing helps. any tips are welcome.	1	4	1	-1	val
mentalhealth	Sleep deprived and anxious; naps aren't helping	sleep deprived and anxious; naps aren't helping. Meanwhile, everything feels heavy and pointless lately. writing this down to stay accountable.	2	1	0	-1	train
depression	Can't fall asleep despite trying routines and tea	can't fall asleep despite trying routines and tea. In contrast, motivation is gone; sadness keeps creeping in.	3	26	0	-1	train
mentalhealth	Restless legs kept me up most of the night	restless legs kept me up most of the night. Also, emotionally exhausted; nothing seems to work. tracking it in a spreadsheet.	1	5	0	-1	train
sleep	Restless legs kept me up most of the night	restless legs kept me up most of the night. doctor suggested tracking; starting that now.	1	3	0	0	val
insomnia	Sleep hygiene routine seems to be working at last	sleep hygiene routine seems to be working at last! However, overwhelmed and empty; can't shake this mood! trying to be patient with myself.	0	2	1	-1	train
sleep	Up at 2am every night; exhausted during the day	up at 2am every night; exhausted during the dayâ€¦ Lately, it's hard to see a way out right nowâ€¦ any tips are welcome.	5	0	0	-1	train
depression	Three nights in a row with barely 4 hours total	three nights in a row with barely 4 hours total. However, deep fatigue and low mood are relentless. hoping this trend continues.	1	1	0	-1	train
sleep	I keep waking up at 1am and cannot return to sleep	I keep waking up at 1am and cannot return to sleep. On the plus side, I feel hopeless and drained after another bad night.	0	0	0	-1	train
mentalhealth	Awake all night again; can't switch off my brain	awake all night again; can't switch off my brain. Meanwhile, today was okayâ€”nothing remarkable. will revisit this in a week.	1	6	0	0	test
sleep	Sleep hygiene routine seems to be working at last	sleep hygiene routine seems to be working at lastâ€¦ On the plus side, emotionally exhausted; nothing seems to workâ€¦ tracking it in a spreadsheet.	8	0	1	-1	train
sleep	Circadian rhythm is off; sleeping at odd times	circadian rhythm is off; sleeping at odd times. â€” I feel hopeless and drained after another bad night. curious if others feel the same.	0	3	0	-1	train
sleep	Managed to get quality sleep and feel clear-headed	managed to get quality sleep and feel clear-headed. â€” reading about sleep hygiene; undecided what to try. tracking it in a spreadsheet.	1	0	1	0	train
sleep	Went to bed early and actually stayed asleep	went to bed early and actually stayed asleep. everything feels heavy and pointless lately. writing this down to stay accountable.	6	0	1	-1	train
mentalhealth	Three nights in a row with barely 3 hours total	three nights in a row with barely 3 hours total. woke up already defeated; nothing helps. trying to be patient with myself.	18	5	0	-1	train
depression	Fell asleep quickly and stayed asleep till morning	fell asleep quickly and stayed asleep till morning. Additionally, made a list of questions for my next appointment. not giving up.	5	2	1	0	train
sleep	Slept soundly for 8 hours and woke up feeling refreshed	slept soundly for 8 hours and woke up feeling refreshed. Additionally, mood is stable; practicing self-compassion. will revisit this in a week.	0	0	1	1	train
depression	Managed to get quality sleep and feel clear-headed	managed to get quality sleep and feel clear-headed. â€” therapy homework clicked this week. hoping this trend continues.	5	18	1	1	train
sleep	Up at 1am every night; exhausted during the day	up at 1am every night; exhausted during the dayâ€¦ checking in with myself; neutral overallâ€¦ not sure what to try next.	2	3	0	0	train
insomnia	Sleep is fragmented with multiple awakenings	sleep is fragmented with multiple awakenings. However, feeling hopeful after journaling and therapy. not sure what to try next.	1	0	0	1	test
depression	I keep waking up at 1am and cannot return to sleep	I keep waking up at 1am and cannot return to sleep. In contrast, everything feels heavy and pointless lately. might bring this up with my GP.	1	1	0	-1	train
insomnia	I keep waking up at 1am and cannot return to sleep	I keep waking up at 1am and cannot return to sleepâ€¦ In contrast, I can see improvements and it motivates meâ€¦ will revisit this in a week.	2	1	0	1	train
mentalhealth	Sleep deprived and anxious; naps aren't helping	sleep deprived and anxious; naps aren't helping! On the plus side, woke up already defeated; nothing helps! writing this down to stay accountable.	5	1	0	-1	train
sleep	Fell asleep late and woke every hour	fell asleep late and woke every hour! Lately, just documenting this for myself! might bring this up with my GP.	4	22	0	0	train
insomnia	Nightmares woke me repeatedly; feel wrecked	nightmares woke me repeatedly; feel wrecked. In contrast, overwhelmed and empty; can't shake this mood. writing this down to stay accountable.	0	1	0	-1	test
depression	Circadian rhythm is off; sleeping at odd times	circadian rhythm is off; sleeping at odd times! â€” it's hard to see a way out right now! trying to be patient with myself.	0	1	0	-1	train
mentalhealth	Another 5-hour nightâ€”my eyes burn	another 5-hour nightâ€”my eyes burn. On the plus side, made a list of questions for my next appointment. writing this down to stay accountable.	0	0	0	0	train
mentalhealth	Awake all night again; can't switch off my brain	awake all night again; can't switch off my brain! Also, motivation is gone; sadness keeps creeping in! will revisit this in a week.	27	5	0	-1	val
depression	Rested properly; fewer early-morning awakenings	rested properly; fewer early-morning awakeningsâ€¦ Additionally, small wins add up; I'm proud of myselfâ€¦ tracking it in a spreadsheet.	3	9	1	1	train
depression	Insomnia is hitting hardâ€”tossing and turning for hours	insomnia is hitting hardâ€”tossing and turning for hours. Additionally, spinning thoughts and dread all morning.	11	1	0	-1	train
depression	Consistent 8-hour nights lately; mood is lifting	consistent 8-hour nights lately; mood is lifting! Meanwhile, it's hard to see a way out right now! writing this down to stay accountable.	20	0	1	-1	train
depression	Tried sleep meditations but my mind kept racing	tried sleep meditations but my mind kept racing. checking in with myself; neutral overall. not giving up.	2	10	0	0	train
insomnia	Sleep is fragmented with multiple awakenings	sleep is fragmented with multiple awakenings! â€” tried a new routine; results are unclear! tracking it in a spreadsheet.	5	0	0	0	train
insomnia	Had uninterrupted sleep and finally feel rested	had uninterrupted sleep and finally feel rested. However, doctor suggested tracking; starting that now. tracking it in a spreadsheet.	6	5	1	0	train
sleep	Slept well last night; energy levels are back	slept well last night; energy levels are back. In contrast, I can see improvements and it motivates me. hoping this trend continues.	4	3	1	1	train
depression	Managed to get quality sleep and feel clear-headed	managed to get quality sleep and feel clear-headed. I feel hopeless and drained after another bad night. hoping this trend continues.	5	1	1	-1	val
insomnia	Circadian rhythm is off; sleeping at odd times	circadian rhythm is off; sleeping at odd timesâ€¦ In contrast, deep fatigue and low mood are relentlessâ€¦ writing this down to stay accountable.	2	1	0	-1	train
depression	Rested properly; fewer early-morning awakenings	rested properly; fewer early-morning awakenings! doctor suggested tracking; starting that now!	2	2	1	0	train
insomnia	Slept well last night; energy levels are back	slept well last night; energy levels are back. Also, making progressâ€”tiny steps but forward. curious if others feel the same.	1	2	1	1	train
insomnia	Sleep is fragmented with multiple awakenings	sleep is fragmented with multiple awakenings. Additionally, tried a new routine; results are unclear. might bring this up with my GP.	4	2	0	0	train
depression	Awake all night again; can't switch off my brain	awake all night again; can't switch off my brain. Meanwhile, today felt lighter; grateful for support. will revisit this in a week.	0	1	0	1	test
sleep	Restless legs kept me up most of the night	restless legs kept me up most of the night. Additionally, tearing up randomly and isolating again.	1	2	0	-1	train
depression	My sleep schedule is stabilizing; fewer awakenings this fortnight	my sleep schedule is stabilizing; fewer awakenings this fortnightâ€¦ checking in with myself; neutral overallâ€¦ writing this down to stay accountable.	1	3	1	0	val
sleep	Tracked sleep and finally hit my target for 14 days	tracked sleep and finally hit my target for 14 days. In contrast, checking in with myself; neutral overall. trying to be patient with myself.	0	2	1	0	train
depression	Another 4-hour nightâ€”my eyes burn	another 4-hour nightâ€”my eyes burn. In contrast, motivation is gone; sadness keeps creeping in.	1	9	0	-1	train
mentalhealth	Awake all night again; can't switch off my brain	awake all night again; can't switch off my brain! On the plus side, small wins add up; I'm proud of myself! any tips are welcome.	1	2	0	1	test
insomnia	Tracked sleep and finally hit my target for 7 days	tracked sleep and finally hit my target for 7 daysâ€¦ In contrast, just documenting this for myselfâ€¦ might bring this up with my GP.	0	1	1	0	train
mentalhealth	Sleep hygiene routine seems to be working at last	sleep hygiene routine seems to be working at last! Meanwhile, I can see improvements and it motivates me! curious if others feel the same.	3	2	1	1	train
mentalhealth	Three nights in a row with barely 5 hours total	three nights in a row with barely 5 hours total. In contrast, just documenting this for myself. might bring this up with my GP.	6	3	0	0	train
sleep	Another 3-hour nightâ€”my eyes burn	another 3-hour nightâ€”my eyes burn! Lately, getting back into routines is paying off! not sure what to try next.	3	1	0	1	train
depression	Another 2-hour nightâ€”my eyes burn	another 2-hour nightâ€”my eyes burn. However, motivation is gone; sadness keeps creeping in. tracking it in a spreadsheet.	3	0	0	-1	train
sleep	Circadian rhythm is off; sleeping at odd times	circadian rhythm is off; sleeping at odd times. On the plus side, logged my sleep; will monitor changes. not giving up.	3	2	0	0	test
mentalhealth	Another 3-hour nightâ€”my eyes burn	another 3-hour nightâ€”my eyes burn! Lately, tried a new routine; results are unclear!	20	1	0	0	train
insomnia	Up at 4am every night; exhausted during the day	up at 4am every night; exhausted during the day. However, motivation is gone; sadness keeps creeping in. not sure what to try next.	0	5	0	-1	test
sleep	Managed to get quality sleep and feel clear-headed	managed to get quality sleep and feel clear-headed! â€” motivation is gone; sadness keeps creeping in!	10	0	1	-1	train
insomnia	Tried sleep meditations but my mind kept racing	tried sleep meditations but my mind kept racing. Lately, mood is stable; practicing self-compassion. writing this down to stay accountable.	2	4	0	1	train
insomnia	Went to bed early and actually stayed asleep	went to bed early and actually stayed asleepâ€¦ Also, deep fatigue and low mood are relentlessâ€¦ curious if others feel the same.	1	4	1	-1	train
depression	Sleep is fragmented with multiple awakenings	sleep is fragmented with multiple awakenings. However, checking in with myself; neutral overall. trying to be patient with myself.	7	3	0	0	train
insomnia	Another 2-hour nightâ€”my eyes burn	another 2-hour nightâ€”my eyes burn! â€” small wins add up; I'm proud of myself! will revisit this in a week.	1	2	0	1	train
insomnia	Lying awake replaying thoughts; no rest	lying awake replaying thoughts; no rest. Lately, feeling hopeful after journaling and therapy. might bring this up with my GP.	7	0	0	1	val
insomnia	Restless legs kept me up most of the night	restless legs kept me up most of the night. Meanwhile, made a list of questions for my next appointment. hoping this trend continues.	2	15	0	0	val
sleep	Awake all night again; can't switch off my brain	awake all night again; can't switch off my brain. Lately, doctor suggested tracking; starting that now. writing this down to stay accountable.	1	0	0	0	train
depression	Up at 1am every night; exhausted during the day	up at 1am every night; exhausted during the day. â€” I feel hopeless and drained after another bad night. trying to be patient with myself.	4	2	0	-1	train
mentalhealth	I keep waking up at 5am and cannot return to sleep	I keep waking up at 5am and cannot return to sleep! On the plus side, checking in with myself; neutral overall!	2	3	0	0	train
depression	First full night of rest in weeksâ€”feels amazing	first full night of rest in weeksâ€”feels amazing! On the plus side, getting back into routines is paying off! any tips are welcome.	3	6	1	1	train
sleep	Another 3-hour nightâ€”my eyes burn	another 3-hour nightâ€”my eyes burn. it's hard to see a way out right now. might bring this up with my GP.	4	9	0	-1	train
depression	Three nights in a row with barely 5 hours total	three nights in a row with barely 5 hours total. However, it's hard to see a way out right now. curious if others feel the same.	12	6	0	-1	train
mentalhealth	Sleep deprived and anxious; naps aren't helping	sleep deprived and anxious; naps aren't helping! Lately, doctor suggested tracking; starting that now! not sure what to try next.	1	2	0	0	train
insomnia	Consistent 6	consistent 6.5-hour nights lately; mood is lifting. In contrast, woke up already defeated; nothing helps. will revisit this in a week.	1	1	1	-1	val
sleep	Tried sleep meditations but my mind kept racing	tried sleep meditations but my mind kept racing. Also, emotionally exhausted; nothing seems to work. tracking it in a spreadsheet.	1	2	0	-1	train
depression	Can't fall asleep despite trying routines and tea	can't fall asleep despite trying routines and tea! In contrast, spinning thoughts and dread all morning! writing this down to stay accountable.	15	3	0	-1	train
depression	Restless legs kept me up most of the night	restless legs kept me up most of the night. Additionally, overwhelmed and empty; can't shake this mood. not giving up.	3	3	0	-1	val
mentalhealth	I keep waking up at 4am and cannot return to sleep	I keep waking up at 4am and cannot return to sleep. However, today was okayâ€”nothing remarkable. might bring this up with my GP.	3	0	0	0	train
sleep	Awake all night again; can't switch off my brain	awake all night again; can't switch off my brain. However, emotionally exhausted; nothing seems to work. not giving up.	3	0	0	-1	train
sleep	Deep sleep for 6	deep sleep for 6.5 hours; no nightmares. Also, motivation is gone; sadness keeps creeping in. might bring this up with my GP.	1	1	1	-1	train
depression	Tried sleep meditations but my mind kept racing	tried sleep meditations but my mind kept racing! Lately, making progressâ€”tiny steps but forward! will revisit this in a week.	4	1	0	1	train
insomnia	Fell asleep quickly and stayed asleep till morning	fell asleep quickly and stayed asleep till morning. Meanwhile, making progressâ€”tiny steps but forward. writing this down to stay accountable.	1	1	1	1	val
mentalhealth	Another 5-hour nightâ€”my eyes burn	another 5-hour nightâ€”my eyes burn. Meanwhile, today was okayâ€”nothing remarkable. any tips are welcome.	7	3	0	0	val
depression	Melatonin helped; stayed asleep and woke refreshed	melatonin helped; stayed asleep and woke refreshed. Additionally, small wins add up; I'm proud of myself. trying to be patient with myself.	9	4	1	1	train
mentalhealth	Fell asleep late and woke every hour	fell asleep late and woke every hour. In contrast, mood is stable; practicing self-compassion. not sure what to try next.	2	1	0	1	train
depression	Insomnia is hitting hardâ€”tossing and turning for hours	insomnia is hitting hardâ€”tossing and turning for hours. Additionally, deep fatigue and low mood are relentless. any tips are welcome.	24	2	0	-1	train
depression	Slept soundly for 8 hours and woke up feeling refreshed	slept soundly for 8 hours and woke up feeling refreshedâ€¦ Also, reading about sleep hygiene; undecided what to tryâ€¦ any tips are welcome.	4	1	1	0	train
sleep	Up at 1am every night; exhausted during the day	up at 1am every night; exhausted during the day. emotionally exhausted; nothing seems to work. not giving up.	10	1	0	-1	train
sleep	Sleep deprived and anxious; naps aren't helping	sleep deprived and anxious; naps aren't helpingâ€¦ Additionally, it's hard to see a way out right nowâ€¦ any tips are welcome.	6	23	0	-1	val
mentalhealth	Can't fall asleep despite trying routines and tea	can't fall asleep despite trying routines and tea. However, experimenting with habits; mixed outcomes. tracking it in a spreadsheet.	0	5	0	0	train
insomnia	Restless legs kept me up most of the night	restless legs kept me up most of the night. Lately, getting back into routines is paying off. curious if others feel the same.	4	3	0	1	train
depression	Slept soundly for 8	slept soundly for 8.5 hours and woke up feeling refreshed! However, tearing up randomly and isolating again! any tips are welcome.	5	1	1	-1	train
insomnia	Lying awake replaying thoughts; no rest	lying awake replaying thoughts; no rest. In contrast, I can see improvements and it motivates me. not sure what to try next.	3	1	0	1	train
sleep	Insomnia is hitting hardâ€”tossing and turning for hours	insomnia is hitting hardâ€”tossing and turning for hours. Additionally, motivation is gone; sadness keeps creeping in. will revisit this in a week.	3	1	0	-1	train
depression	Sleep hygiene routine seems to be working at last	sleep hygiene routine seems to be working at last. â€” spinning thoughts and dread all morning. tracking it in a spreadsheet.	3	3	1	-1	train
insomnia	Up at 5am every night; exhausted during the day	up at 5am every night; exhausted during the day! doctor suggested tracking; starting that now! not sure what to try next.	3	1	0	0	train
insomnia	Sleep is fragmented with multiple awakenings	sleep is fragmented with multiple awakenings. Lately, logged my sleep; will monitor changes. trying to be patient with myself.	5	2	0	0	train
mentalhealth	I keep waking up at 5am and cannot return to sleep	I keep waking up at 5am and cannot return to sleep. â€” woke up already defeated; nothing helps. not sure what to try next.	5	3	0	-1	train
mentalhealth	I keep waking up at 2am and cannot return to sleep	I keep waking up at 2am and cannot return to sleepâ€¦ Also, getting back into routines is paying offâ€¦ trying to be patient with myself.	0	5	0	1	val
depression	Sleep is fragmented with multiple awakenings	sleep is fragmented with multiple awakenings. In contrast, not sure how to feel; taking it day by day. will revisit this in a week.	16	4	0	0	test
mentalhealth	Sleep hygiene routine seems to be working at last	sleep hygiene routine seems to be working at last. Also, just documenting this for myself.	6	0	1	0	train
sleep	Slept well last night; energy levels are back	slept well last night; energy levels are back! â€” reading about sleep hygiene; undecided what to try! tracking it in a spreadsheet.	0	5	1	0	train
mentalhealth	Nightmares woke me repeatedly; feel wrecked	nightmares woke me repeatedly; feel wrecked. Also, not sure how to feel; taking it day by day. might bring this up with my GP.	2	1	0	0	train
mentalhealth	Restless legs kept me up most of the night	restless legs kept me up most of the night. emotionally exhausted; nothing seems to work. tracking it in a spreadsheet.	0	12	0	-1	val
mentalhealth	Insomnia is hitting hardâ€”tossing and turning for hours	insomnia is hitting hardâ€”tossing and turning for hours. Additionally, I recognised a trigger and handled it better. will revisit this in a week.	6	5	0	1	train
depression	Nightmares woke me repeatedly; feel wrecked	nightmares woke me repeatedly; feel wrecked. Also, emotionally exhausted; nothing seems to work. any tips are welcome.	0	3	0	-1	val
mentalhealth	Another 2-hour nightâ€”my eyes burn	another 2-hour nightâ€”my eyes burn. Also, tearing up randomly and isolating again. hoping this trend continues.	3	1	0	-1	test
insomnia	Slept through the night without checking the clock	slept through the night without checking the clockâ€¦ Also, I feel hopeless and drained after another bad nightâ€¦ curious if others feel the same.	7	0	1	-1	train
sleep	Rested properly; fewer early-morning awakenings	rested properly; fewer early-morning awakenings. â€” I feel hopeless and drained after another bad night. trying to be patient with myself.	1	0	1	-1	val
sleep	Slept through the night without checking the clock	slept through the night without checking the clock. However, I recognised a trigger and handled it better. not sure what to try next.	1	1	1	1	train
sleep	Nightmares woke me repeatedly; feel wrecked	nightmares woke me repeatedly; feel wrecked. On the plus side, tearing up randomly and isolating again. writing this down to stay accountable.	1	1	0	-1	train
mentalhealth	Sleep is fragmented with multiple awakenings	sleep is fragmented with multiple awakenings. However, emotionally exhausted; nothing seems to work. trying to be patient with myself.	4	2	0	-1	train
depression	Another 3-hour nightâ€”my eyes burn	another 3-hour nightâ€”my eyes burn! Also, today was okayâ€”nothing remarkable! will revisit this in a week.	2	14	0	0	train
mentalhealth	Sleep hygiene routine seems to be working at last	sleep hygiene routine seems to be working at last. In contrast, logged my sleep; will monitor changes. will revisit this in a week.	4	6	1	0	train
mentalhealth	Had uninterrupted sleep and finally feel rested	had uninterrupted sleep and finally feel rested. Additionally, therapy homework clicked this week.	4	1	1	1	train
mentalhealth	Had uninterrupted sleep and finally feel rested	had uninterrupted sleep and finally feel rested. On the plus side, mood is stable; practicing self-compassion. any tips are welcome.	1	9	1	1	train
depression	Tried sleep meditations but my mind kept racing	tried sleep meditations but my mind kept racing. However, emotionally exhausted; nothing seems to work. not giving up.	10	0	0	-1	train
insomnia	Deep sleep for 8	deep sleep for 8.5 hours; no nightmares. â€” spinning thoughts and dread all morning. tracking it in a spreadsheet.	1	2	1	-1	val
sleep	Slept through the night without checking the clock	slept through the night without checking the clock! In contrast, today was okayâ€”nothing remarkable! might bring this up with my GP.	13	0	1	0	train
sleep	Slept well last night; energy levels are back	slept well last night; energy levels are backâ€¦ Also, experimenting with habits; mixed outcomesâ€¦ tracking it in a spreadsheet.	25	1	1	0	train
sleep	Can't fall asleep despite trying routines and tea	can't fall asleep despite trying routines and tea. In contrast, woke up already defeated; nothing helps. tracking it in a spreadsheet.	3	0	0	-1	train
mentalhealth	Fell asleep late and woke every hour	fell asleep late and woke every hour. On the plus side, mood is stable; practicing self-compassion. trying to be patient with myself.	3	1	0	1	train
insomnia	Another 3-hour nightâ€”my eyes burn	another 3-hour nightâ€”my eyes burn! Lately, I feel hopeless and drained after another bad night! not giving up.	1	28	0	-1	train
insomnia	Another 2-hour nightâ€”my eyes burn	another 2-hour nightâ€”my eyes burn. â€” I recognised a trigger and handled it better. trying to be patient with myself.	1	0	0	1	val
sleep	Up at 3am every night; exhausted during the day	up at 3am every night; exhausted during the day. â€” doctor suggested tracking; starting that now.	9	0	0	0	train
sleep	Circadian rhythm is off; sleeping at odd times	circadian rhythm is off; sleeping at odd timesâ€¦ â€” I feel hopeless and drained after another bad nightâ€¦ curious if others feel the same.	1	2	0	-1	train
depression	Circadian rhythm is off; sleeping at odd times	circadian rhythm is off; sleeping at odd timesâ€¦ had a good talk with a friend and it helpedâ€¦ writing this down to stay accountable.	2	1	0	1	train
depression	Went to bed early and actually stayed asleep	went to bed early and actually stayed asleep. However, woke up already defeated; nothing helps. tracking it in a spreadsheet.	0	1	1	-1	test
depression	Tried sleep meditations but my mind kept racing	tried sleep meditations but my mind kept racing. â€” today was okayâ€”nothing remarkable. not giving up.	1	9	0	0	train
insomnia	Restless legs kept me up most of the night	restless legs kept me up most of the night! Meanwhile, I feel hopeless and drained after another bad night! might bring this up with my GP.	7	1	0	-1	train
insomnia	Restless legs kept me up most of the night	restless legs kept me up most of the night! However, just documenting this for myself! curious if others feel the same.	2	2	0	0	val
sleep	Sleep hygiene routine seems to be working at last	sleep hygiene routine seems to be working at last. In contrast, experimenting with habits; mixed outcomes. not giving up.	0	7	1	0	train
mentalhealth	I keep waking up at 2am and cannot return to sleep	I keep waking up at 2am and cannot return to sleep! However, small wins add up; I'm proud of myself! might bring this up with my GP.	1	2	0	1	train
mentalhealth	I keep waking up at 1am and cannot return to sleep	I keep waking up at 1am and cannot return to sleepâ€¦ I feel hopeless and drained after another bad nightâ€¦ tracking it in a spreadsheet.	3	2	0	-1	train
mentalhealth	Lying awake replaying thoughts; no rest	lying awake replaying thoughts; no rest. â€” everything feels heavy and pointless lately. hoping this trend continues.	1	2	0	-1	train
sleep	Insomnia is hitting hardâ€”tossing and turning for hours	insomnia is hitting hardâ€”tossing and turning for hoursâ€¦ Additionally, doctor suggested tracking; starting that nowâ€¦ trying to be patient with myself.	0	0	0	0	train
sleep	Awake all night again; can't switch off my brain	awake all night again; can't switch off my brainâ€¦ However, overwhelmed and empty; can't shake this moodâ€¦	2	7	0	-1	test
depression	Sleep is fragmented with multiple awakenings	sleep is fragmented with multiple awakenings! On the plus side, doctor suggested tracking; starting that now!	4	7	0	0	train
sleep	Sleep is fragmented with multiple awakenings	sleep is fragmented with multiple awakenings! â€” overwhelmed and empty; can't shake this mood!	2	3	0	-1	train
sleep	Tried sleep meditations but my mind kept racing	tried sleep meditations but my mind kept racing. However, doctor suggested tracking; starting that now. tracking it in a spreadsheet.	2	2	0	0	train
depression	Melatonin helped; stayed asleep and woke refreshed	melatonin helped; stayed asleep and woke refreshed. Also, spinning thoughts and dread all morning. tracking it in a spreadsheet.	1	1	1	-1	train
depression	Consistent 8-hour nights lately; mood is lifting	consistent 8-hour nights lately; mood is liftingâ€¦ Additionally, had a good talk with a friend and it helpedâ€¦ will revisit this in a week.	13	1	1	1	train
sleep	Insomnia is hitting hardâ€”tossing and turning for hours	insomnia is hitting hardâ€”tossing and turning for hours. On the plus side, overwhelmed and empty; can't shake this mood. curious if others feel the same.	1	3	0	-1	train
depression	Restless legs kept me up most of the night	restless legs kept me up most of the night. On the plus side, just documenting this for myself. any tips are welcome.	2	0	0	0	val
insomnia	Fell asleep late and woke every hour	fell asleep late and woke every hour. reading about sleep hygiene; undecided what to try. curious if others feel the same.	2	1	0	0	train
sleep	Awake all night again; can't switch off my brain	awake all night again; can't switch off my brain! Meanwhile, I feel hopeless and drained after another bad night!	1	1	0	-1	train
insomnia	Sleep is fragmented with multiple awakenings	sleep is fragmented with multiple awakenings! Also, emotionally exhausted; nothing seems to work! trying to be patient with myself.	1	6	0	-1	test
insomnia	Can't fall asleep despite trying routines and tea	can't fall asleep despite trying routines and tea! motivation is gone; sadness keeps creeping in! might bring this up with my GP.	22	0	0	-1	train
mentalhealth	Tried sleep meditations but my mind kept racing	tried sleep meditations but my mind kept racingâ€¦ â€” tearing up randomly and isolating againâ€¦ curious if others feel the same.	6	1	0	-1	train
sleep	I keep waking up at 5am and cannot return to sleep	I keep waking up at 5am and cannot return to sleep! doctor suggested tracking; starting that now! not sure what to try next.	5	3	0	0	val
sleep	Insomnia is hitting hardâ€”tossing and turning for hours	insomnia is hitting hardâ€”tossing and turning for hours! just documenting this for myself! curious if others feel the same.	2	2	0	0	val
depression	Another 5-hour nightâ€”my eyes burn	another 5-hour nightâ€”my eyes burn. Meanwhile, overwhelmed and empty; can't shake this mood. curious if others feel the same.	2	7	0	-1	train
mentalhealth	Sleep deprived and anxious; naps aren't helping	sleep deprived and anxious; naps aren't helping. Meanwhile, not sure how to feel; taking it day by day. tracking it in a spreadsheet.	6	2	0	0	train
mentalhealth	Slept soundly for 7	slept soundly for 7.5 hours and woke up feeling refreshed! Also, today was okayâ€”nothing remarkable! not giving up.	2	4	1	0	train
mentalhealth	First full night of rest in monthsâ€”feels amazing	first full night of rest in monthsâ€”feels amazingâ€¦ In contrast, doctor suggested tracking; starting that nowâ€¦ will revisit this in a week.	22	5	1	0	train
sleep	Three nights in a row with barely 2 hours total	three nights in a row with barely 2 hours totalâ€¦ feeling hopeful after journaling and therapyâ€¦ not giving up.	3	3	0	1	test
depression	Insomnia is hitting hardâ€”tossing and turning for hours	insomnia is hitting hardâ€”tossing and turning for hours. Lately, everything feels heavy and pointless lately. will revisit this in a week.	3	3	0	-1	train
depression	Awake all night again; can't switch off my brain	awake all night again; can't switch off my brain! On the plus side, checking in with myself; neutral overall! not giving up.	2	2	0	0	train
depression	Managed to get quality sleep and feel clear-headed	managed to get quality sleep and feel clear-headed! Meanwhile, today was okayâ€”nothing remarkable!	2	2	1	0	train
depression	Another 4-hour nightâ€”my eyes burn	another 4-hour nightâ€”my eyes burn. Also, emotionally exhausted; nothing seems to work. trying to be patient with myself.	2	3	0	-1	test
sleep	Fell asleep quickly and stayed asleep till morning	fell asleep quickly and stayed asleep till morningâ€¦ Additionally, today was okayâ€”nothing remarkableâ€¦	1	0	1	0	val
mentalhealth	Restless legs kept me up most of the night	restless legs kept me up most of the night. made a list of questions for my next appointment. any tips are welcome.	1	1	0	0	train
insomnia	Can't fall asleep despite trying routines and tea	can't fall asleep despite trying routines and tea! In contrast, everything feels heavy and pointless lately! trying to be patient with myself.	3	1	0	-1	val
insomnia	Another 3-hour nightâ€”my eyes burn	another 3-hour nightâ€”my eyes burn. Additionally, mood is stable; practicing self-compassion. any tips are welcome.	2	5	0	1	train
insomnia	Up at 3am every night; exhausted during the day	up at 3am every night; exhausted during the day. tried a new routine; results are unclear.	3	7	0	0	val
sleep	Another 2-hour nightâ€”my eyes burn	another 2-hour nightâ€”my eyes burnâ€¦ However, mood is stable; practicing self-compassionâ€¦ curious if others feel the same.	3	1	0	1	train
sleep	Awake all night again; can't switch off my brain	awake all night again; can't switch off my brain. Also, it's hard to see a way out right now. not sure what to try next.	4	0	0	-1	test
mentalhealth	Up at 3am every night; exhausted during the day	up at 3am every night; exhausted during the day. In contrast, today was okayâ€”nothing remarkable. curious if others feel the same.	2	5	0	0	train
insomnia	Sleep is fragmented with multiple awakenings	sleep is fragmented with multiple awakenings! Also, I feel hopeless and drained after another bad night! tracking it in a spreadsheet.	1	0	0	-1	train
sleep	Awake all night again; can't switch off my brain	awake all night again; can't switch off my brain. Also, small wins add up; I'm proud of myself. not giving up.	3	1	0	1	train
depression	Slept well last night; energy levels are back	slept well last night; energy levels are back. On the plus side, therapy homework clicked this week. tracking it in a spreadsheet.	2	3	1	1	train
insomnia	Managed to get quality sleep and feel clear-headed	managed to get quality sleep and feel clear-headed. woke up already defeated; nothing helps. will revisit this in a week.	1	0	1	-1	val
sleep	Sleep deprived and anxious; naps aren't helping	sleep deprived and anxious; naps aren't helping! Also, everything feels heavy and pointless lately! writing this down to stay accountable.	4	1	0	-1	train
sleep	Another 5-hour nightâ€”my eyes burn	another 5-hour nightâ€”my eyes burnâ€¦ On the plus side, experimenting with habits; mixed outcomesâ€¦ trying to be patient with myself.	1	1	0	0	train
mentalhealth	Slept through the night without checking the clock	slept through the night without checking the clock. Meanwhile, I feel hopeless and drained after another bad night. might bring this up with my GP.	6	1	1	-1	train
mentalhealth	I keep waking up at 4am and cannot return to sleep	I keep waking up at 4am and cannot return to sleep. On the plus side, it's hard to see a way out right now. not sure what to try next.	3	3	0	-1	train
sleep	Had uninterrupted sleep and finally feel rested	had uninterrupted sleep and finally feel rested. Meanwhile, I feel hopeless and drained after another bad night. tracking it in a spreadsheet.	2	11	1	-1	train
insomnia	Up at 3am every night; exhausted during the day	up at 3am every night; exhausted during the dayâ€¦ However, it's hard to see a way out right nowâ€¦ writing this down to stay accountable.	4	4	0	-1	test
insomnia	Rested properly; fewer early-morning awakenings	rested properly; fewer early-morning awakenings! â€” today was okayâ€”nothing remarkable! will revisit this in a week.	1	0	1	0	test
depression	Up at 1am every night; exhausted during the day	up at 1am every night; exhausted during the dayâ€¦ In contrast, I feel hopeless and drained after another bad nightâ€¦ writing this down to stay accountable.	2	1	0	-1	val
depression	Can't fall asleep despite trying routines and tea	can't fall asleep despite trying routines and tea! â€” small wins add up; I'm proud of myself! any tips are welcome.	1	0	0	1	val
sleep	Sleep deprived and anxious; naps aren't helping	sleep deprived and anxious; naps aren't helping! Lately, reading about sleep hygiene; undecided what to try! curious if others feel the same.	1	2	0	0	val
insomnia	Up at 4am every night; exhausted during the day	up at 4am every night; exhausted during the day! In contrast, reading about sleep hygiene; undecided what to try! not sure what to try next.	1	2	0	0	train
mentalhealth	My sleep schedule is stabilizing; fewer awakenings this few days	my sleep schedule is stabilizing; fewer awakenings this few days. made a list of questions for my next appointment.	7	0	1	0	test
depression	Circadian rhythm is off; sleeping at odd times	circadian rhythm is off; sleeping at odd times. Additionally, motivation is gone; sadness keeps creeping in. not sure what to try next.	1	1	0	-1	train
depression	Tried sleep meditations but my mind kept racing	tried sleep meditations but my mind kept racing! Additionally, it's hard to see a way out right now! curious if others feel the same.	6	1	0	-1	train
insomnia	Insomnia is hitting hardâ€”tossing and turning for hours	insomnia is hitting hardâ€”tossing and turning for hours. Meanwhile, tried a new routine; results are unclear. curious if others feel the same.	1	2	0	0	val
sleep	First full night of rest in weeksâ€”feels amazing	first full night of rest in weeksâ€”feels amazingâ€¦ In contrast, motivation is gone; sadness keeps creeping inâ€¦ not giving up.	4	9	1	-1	train
depression	Lying awake replaying thoughts; no rest	lying awake replaying thoughts; no rest. Additionally, checking in with myself; neutral overall. any tips are welcome.	0	2	0	0	train
mentalhealth	Up at 5am every night; exhausted during the day	up at 5am every night; exhausted during the day. I feel hopeless and drained after another bad night. any tips are welcome.	3	9	0	-1	train
depression	Had uninterrupted sleep and finally feel rested	had uninterrupted sleep and finally feel rested. However, I recognised a trigger and handled it better. hoping this trend continues.	4	4	1	1	test
sleep	Sleep deprived and anxious; naps aren't helping	sleep deprived and anxious; naps aren't helping. However, tried a new routine; results are unclear. not sure what to try next.	2	1	0	0	train
mentalhealth	Sleep is fragmented with multiple awakenings	sleep is fragmented with multiple awakenings! However, therapy homework clicked this week! not giving up.	4	2	0	1	train
depression	Tried sleep meditations but my mind kept racing	tried sleep meditations but my mind kept racing! However, everything feels heavy and pointless lately! trying to be patient with myself.	4	2	0	-1	train
depression	I keep waking up at 3am and cannot return to sleep	I keep waking up at 3am and cannot return to sleep. Meanwhile, reading about sleep hygiene; undecided what to try. tracking it in a spreadsheet.	6	0	0	0	train
sleep	Sleep is fragmented with multiple awakenings	sleep is fragmented with multiple awakenings. However, overwhelmed and empty; can't shake this mood. tracking it in a spreadsheet.	1	3	0	-1	test
insomnia	Three nights in a row with barely 5 hours total	three nights in a row with barely 5 hours total. Also, everything feels heavy and pointless lately. will revisit this in a week.	4	4	0	-1	train
depression	Managed to get quality sleep and feel clear-headed	managed to get quality sleep and feel clear-headed! â€” overwhelmed and empty; can't shake this mood! might bring this up with my GP.	1	1	1	-1	train
mentalhealth	Slept through the night without checking the clock	slept through the night without checking the clock. Lately, just documenting this for myself.	3	2	1	0	val
insomnia	Had uninterrupted sleep and finally feel rested	had uninterrupted sleep and finally feel rested. â€” tearing up randomly and isolating again.	1	2	1	-1	train
insomnia	My sleep schedule is stabilizing; fewer awakenings this month	my sleep schedule is stabilizing; fewer awakenings this month. In contrast, doctor suggested tracking; starting that now. writing this down to stay accountable.	3	0	1	0	train
sleep	Tried sleep meditations but my mind kept racing	tried sleep meditations but my mind kept racingâ€¦ Also, not sure how to feel; taking it day by dayâ€¦ curious if others feel the same.	0	12	0	0	train
mentalhealth	Tracked sleep and finally hit my target for 5 days	tracked sleep and finally hit my target for 5 days. Additionally, deep fatigue and low mood are relentless. not sure what to try next.	1	8	1	-1	test
sleep	Nightmares woke me repeatedly; feel wrecked	nightmares woke me repeatedly; feel wrecked. Also, deep fatigue and low mood are relentless. will revisit this in a week.	2	0	0	-1	train
depression	Fell asleep late and woke every hour	fell asleep late and woke every hour. However, therapy homework clicked this week. any tips are welcome.	2	6	0	1	train
mentalhealth	Sleep deprived and anxious; naps aren't helping	sleep deprived and anxious; naps aren't helping! In contrast, feeling hopeful after journaling and therapy!	3	4	0	1	train
depression	Can't fall asleep despite trying routines and tea	can't fall asleep despite trying routines and tea. Meanwhile, I recognised a trigger and handled it better. hoping this trend continues.	2	1	0	1	train
mentalhealth	Sleep deprived and anxious; naps aren't helping	sleep deprived and anxious; naps aren't helping. On the plus side, logged my sleep; will monitor changes. not sure what to try next.	1	0	0	0	train
sleep	I keep waking up at 1am and cannot return to sleep	I keep waking up at 1am and cannot return to sleep. reading about sleep hygiene; undecided what to try. hoping this trend continues.	2	3	0	0	train
depression	Tried sleep meditations but my mind kept racing	tried sleep meditations but my mind kept racing. today was okayâ€”nothing remarkable.	8	5	0	0	train
sleep	Tried sleep meditations but my mind kept racing	tried sleep meditations but my mind kept racing. However, small wins add up; I'm proud of myself.	1	1	0	1	train
mentalhealth	Awake all night again; can't switch off my brain	awake all night again; can't switch off my brain. Additionally, tearing up randomly and isolating again.	7	8	0	-1	train
sleep	Three nights in a row with barely 5 hours total	three nights in a row with barely 5 hours totalâ€¦ In contrast, I can see improvements and it motivates meâ€¦ tracking it in a spreadsheet.	3	15	0	1	train
depression	Up at 3am every night; exhausted during the day	up at 3am every night; exhausted during the day. Lately, reading about sleep hygiene; undecided what to try. trying to be patient with myself.	8	0	0	0	val
sleep	Insomnia is hitting hardâ€”tossing and turning for hours	insomnia is hitting hardâ€”tossing and turning for hours! Additionally, woke up already defeated; nothing helps! hoping this trend continues.	0	2	0	-1	train
mentalhealth	Melatonin helped; stayed asleep and woke refreshed	melatonin helped; stayed asleep and woke refreshed! â€” today felt lighter; grateful for support!	17	7	1	1	test
sleep	Can't fall asleep despite trying routines and tea	can't fall asleep despite trying routines and tea. On the plus side, tearing up randomly and isolating again. curious if others feel the same.	1	5	0	-1	train
mentalhealth	Circadian rhythm is off; sleeping at odd times	circadian rhythm is off; sleeping at odd times. Lately, spinning thoughts and dread all morning. not giving up.	2	7	0	-1	test
insomnia	Sleep is fragmented with multiple awakenings	sleep is fragmented with multiple awakenings. just documenting this for myself. will revisit this in a week.	1	18	0	0	train
insomnia	Fell asleep quickly and stayed asleep till morning	fell asleep quickly and stayed asleep till morning. On the plus side, made a list of questions for my next appointment. writing this down to stay accountable.	6	20	1	0	train
sleep	Nightmares woke me repeatedly; feel wrecked	nightmares woke me repeatedly; feel wrecked. â€” therapy homework clicked this week. writing this down to stay accountable.	23	2	0	1	train
depression	Tracked sleep and finally hit my target for 3 days	tracked sleep and finally hit my target for 3 days. Meanwhile, just documenting this for myself. trying to be patient with myself.	1	7	1	0	train
sleep	Up at 4am every night; exhausted during the day	up at 4am every night; exhausted during the dayâ€¦ Meanwhile, woke up already defeated; nothing helpsâ€¦ curious if others feel the same.	3	1	0	-1	train
depression	Three nights in a row with barely 4 hours total	three nights in a row with barely 4 hours total. Also, tearing up randomly and isolating again. will revisit this in a week.	1	0	0	-1	val
mentalhealth	Deep sleep for 6	deep sleep for 6.5 hours; no nightmares. made a list of questions for my next appointment. any tips are welcome.	2	5	1	0	test
insomnia	Lying awake replaying thoughts; no rest	lying awake replaying thoughts; no rest. However, reading about sleep hygiene; undecided what to try. any tips are welcome.	0	1	0	0	val
depression	Three nights in a row with barely 2 hours total	three nights in a row with barely 2 hours total. In contrast, just documenting this for myself. not giving up.	1	0	0	0	val
sleep	Fell asleep quickly and stayed asleep till morning	fell asleep quickly and stayed asleep till morning! In contrast, I feel hopeless and drained after another bad night! not giving up.	3	4	1	-1	val
depression	Went to bed early and actually stayed asleep	went to bed early and actually stayed asleep. today felt lighter; grateful for support. any tips are welcome.	3	2	1	1	train
sleep	Fell asleep late and woke every hour	fell asleep late and woke every hour! In contrast, made a list of questions for my next appointment! tracking it in a spreadsheet.	1	13	0	0	train
mentalhealth	Went to bed early and actually stayed asleep	went to bed early and actually stayed asleep. Also, getting back into routines is paying off. trying to be patient with myself.	0	3	1	1	train
insomnia	Tried sleep meditations but my mind kept racing	tried sleep meditations but my mind kept racingâ€¦ spinning thoughts and dread all morningâ€¦	2	9	0	-1	train
depression	Another 5-hour nightâ€”my eyes burn	another 5-hour nightâ€”my eyes burn. Also, checking in with myself; neutral overall. tracking it in a spreadsheet.	3	3	0	0	train
depression	Rested properly; fewer early-morning awakenings	rested properly; fewer early-morning awakeningsâ€¦ In contrast, it's hard to see a way out right nowâ€¦ tracking it in a spreadsheet.	19	1	1	-1	train
depression	First full night of rest in monthsâ€”feels amazing	first full night of rest in monthsâ€”feels amazing. Meanwhile, made a list of questions for my next appointment. writing this down to stay accountable.	3	6	1	0	train
mentalhealth	Tried sleep meditations but my mind kept racing	tried sleep meditations but my mind kept racing. However, getting back into routines is paying off. might bring this up with my GP.	6	1	0	1	test
mentalhealth	Restless legs kept me up most of the night	restless legs kept me up most of the nightâ€¦ Also, today felt lighter; grateful for supportâ€¦ not sure what to try next.	0	0	0	1	test
depression	Consistent 7	consistent 7.5-hour nights lately; mood is liftingâ€¦ Meanwhile, made a list of questions for my next appointmentâ€¦ hoping this trend continues.	5	0	1	0	train
depression	Managed to get quality sleep and feel clear-headed	managed to get quality sleep and feel clear-headed. Also, logged my sleep; will monitor changes. might bring this up with my GP.	4	3	1	0	train
depression	Went to bed early and actually stayed asleep	went to bed early and actually stayed asleep. Also, everything feels heavy and pointless lately. curious if others feel the same.	2	2	1	-1	train
mentalhealth	I keep waking up at 2am and cannot return to sleep	I keep waking up at 2am and cannot return to sleep. overwhelmed and empty; can't shake this mood. will revisit this in a week.	3	28	0	-1	train
sleep	Circadian rhythm is off; sleeping at odd times	circadian rhythm is off; sleeping at odd timesâ€¦ reading about sleep hygiene; undecided what to tryâ€¦ hoping this trend continues.	2	2	0	0	train
insomnia	Slept through the night without checking the clock	slept through the night without checking the clock. Meanwhile, I recognised a trigger and handled it better. tracking it in a spreadsheet.	16	1	1	1	train
sleep	Nightmares woke me repeatedly; feel wrecked	nightmares woke me repeatedly; feel wrecked! Additionally, made a list of questions for my next appointment! any tips are welcome.	1	3	0	0	test
mentalhealth	Another 2-hour nightâ€”my eyes burn	another 2-hour nightâ€”my eyes burn. In contrast, made a list of questions for my next appointment. curious if others feel the same.	2	0	0	0	train
insomnia	Fell asleep quickly and stayed asleep till morning	fell asleep quickly and stayed asleep till morning. On the plus side, woke up already defeated; nothing helps. hoping this trend continues.	5	1	1	-1	train
depression	Sleep deprived and anxious; naps aren't helping	sleep deprived and anxious; naps aren't helping! Additionally, made a list of questions for my next appointment! any tips are welcome.	2	0	0	0	train
mentalhealth	Fell asleep late and woke every hour	fell asleep late and woke every hour. However, spinning thoughts and dread all morning. writing this down to stay accountable.	12	0	0	-1	train
mentalhealth	Fell asleep late and woke every hour	fell asleep late and woke every hour. Additionally, I feel hopeless and drained after another bad night. curious if others feel the same.	3	2	0	-1	val
sleep	Awake all night again; can't switch off my brain	awake all night again; can't switch off my brainâ€¦ â€” everything feels heavy and pointless latelyâ€¦ curious if others feel the same.	10	3	0	-1	test
mentalhealth	Slept soundly for 9 hours and woke up feeling refreshed	slept soundly for 9 hours and woke up feeling refreshedâ€¦ Meanwhile, made a list of questions for my next appointmentâ€¦ not giving up.	3	4	1	0	val
mentalhealth	Went to bed early and actually stayed asleep	went to bed early and actually stayed asleep! Additionally, I can see improvements and it motivates me! will revisit this in a week.	2	1	1	1	train
insomnia	Melatonin helped; stayed asleep and woke refreshed	melatonin helped; stayed asleep and woke refreshed! Also, had a good talk with a friend and it helped! trying to be patient with myself.	6	1	1	1	train
insomnia	Consistent 7	consistent 7.5-hour nights lately; mood is lifting. just documenting this for myself. writing this down to stay accountable.	5	5	1	0	test
depression	Sleep is fragmented with multiple awakenings	sleep is fragmented with multiple awakenings. Additionally, tearing up randomly and isolating again. any tips are welcome.	4	12	0	-1	train
mentalhealth	Awake all night again; can't switch off my brain	awake all night again; can't switch off my brainâ€¦ â€” overwhelmed and empty; can't shake this moodâ€¦ writing this down to stay accountable.	4	1	0	-1	train
sleep	Lying awake replaying thoughts; no rest	lying awake replaying thoughts; no rest. Also, deep fatigue and low mood are relentless. curious if others feel the same.	2	1	0	-1	train
insomnia	Fell asleep late and woke every hour	fell asleep late and woke every hourâ€¦ making progressâ€”tiny steps but forwardâ€¦ any tips are welcome.	1	20	0	1	train
sleep	Three nights in a row with barely 3 hours total	three nights in a row with barely 3 hours total. Lately, doctor suggested tracking; starting that now. will revisit this in a week.	2	1	0	0	train
mentalhealth	Can't fall asleep despite trying routines and tea	can't fall asleep despite trying routines and teaâ€¦ However, tearing up randomly and isolating againâ€¦ tracking it in a spreadsheet.	2	18	0	-1	test
sleep	Can't fall asleep despite trying routines and tea	can't fall asleep despite trying routines and tea. Additionally, emotionally exhausted; nothing seems to work. not giving up.	6	0	0	-1	train
sleep	I keep waking up at 4am and cannot return to sleep	I keep waking up at 4am and cannot return to sleep. On the plus side, making progressâ€”tiny steps but forward. trying to be patient with myself.	1	3	0	1	train
insomnia	Restless legs kept me up most of the night	restless legs kept me up most of the night! Meanwhile, today felt lighter; grateful for support!	3	0	0	1	train
sleep	Awake all night again; can't switch off my brain	awake all night again; can't switch off my brain. Also, overwhelmed and empty; can't shake this mood. any tips are welcome.	1	0	0	-1	train
insomnia	Sleep hygiene routine seems to be working at last	sleep hygiene routine seems to be working at last. Lately, tried a new routine; results are unclear. will revisit this in a week.	4	9	1	0	train
sleep	Three nights in a row with barely 2 hours total	three nights in a row with barely 2 hours total. Additionally, not sure how to feel; taking it day by day. not sure what to try next.	0	3	0	0	train
sleep	Melatonin helped; stayed asleep and woke refreshed	melatonin helped; stayed asleep and woke refreshed. Meanwhile, emotionally exhausted; nothing seems to work.	3	1	1	-1	train
mentalhealth	Up at 1am every night; exhausted during the day	up at 1am every night; exhausted during the day! Lately, deep fatigue and low mood are relentless! any tips are welcome.	2	0	0	-1	train
sleep	Another 2-hour nightâ€”my eyes burn	another 2-hour nightâ€”my eyes burn. â€” it's hard to see a way out right now. not sure what to try next.	3	0	0	-1	val
mentalhealth	Tried sleep meditations but my mind kept racing	tried sleep meditations but my mind kept racing. getting back into routines is paying off. trying to be patient with myself.	0	4	0	1	train
mentalhealth	Nightmares woke me repeatedly; feel wrecked	nightmares woke me repeatedly; feel wreckedâ€¦ Meanwhile, motivation is gone; sadness keeps creeping inâ€¦ will revisit this in a week.	4	0	0	-1	val
depression	Tracked sleep and finally hit my target for 7 days	tracked sleep and finally hit my target for 7 daysâ€¦ Additionally, emotionally exhausted; nothing seems to workâ€¦ hoping this trend continues.	3	5	1	-1	train
sleep	Consistent 7-hour nights lately; mood is lifting	consistent 7-hour nights lately; mood is lifting. In contrast, made a list of questions for my next appointment. writing this down to stay accountable.	1	4	1	0	test
depression	Up at 5am every night; exhausted during the day	up at 5am every night; exhausted during the day. Also, tearing up randomly and isolating again.	10	0	0	-1	train
sleep	Another 5-hour nightâ€”my eyes burn	another 5-hour nightâ€”my eyes burn. Also, emotionally exhausted; nothing seems to work. any tips are welcome.	10	6	0	-1	train
sleep	Tried sleep meditations but my mind kept racing	tried sleep meditations but my mind kept racingâ€¦ logged my sleep; will monitor changesâ€¦ writing this down to stay accountable.	0	3	0	0	train
mentalhealth	Lying awake replaying thoughts; no rest	lying awake replaying thoughts; no rest. tried a new routine; results are unclear. writing this down to stay accountable.	1	2	0	0	train
sleep	Circadian rhythm is off; sleeping at odd times	circadian rhythm is off; sleeping at odd times. On the plus side, feeling hopeful after journaling and therapy. might bring this up with my GP.	7	19	0	1	train
insomnia	Lying awake replaying thoughts; no rest	lying awake replaying thoughts; no rest. Meanwhile, tearing up randomly and isolating again. hoping this trend continues.	4	2	0	-1	train
mentalhealth	Can't fall asleep despite trying routines and tea	can't fall asleep despite trying routines and tea. Lately, tearing up randomly and isolating again. not sure what to try next.	1	11	0	-1	train
mentalhealth	Slept well last night; energy levels are back	slept well last night; energy levels are back! Also, today was okayâ€”nothing remarkable! hoping this trend continues.	0	12	1	0	train
insomnia	Lying awake replaying thoughts; no rest	lying awake replaying thoughts; no rest! In contrast, just documenting this for myself! not giving up.	1	4	0	0	train
sleep	Insomnia is hitting hardâ€”tossing and turning for hours	insomnia is hitting hardâ€”tossing and turning for hoursâ€¦ Additionally, made a list of questions for my next appointmentâ€¦ might bring this up with my GP.	2	2	0	0	train
mentalhealth	Tracked sleep and finally hit my target for 10 days	tracked sleep and finally hit my target for 10 days. spinning thoughts and dread all morning. will revisit this in a week.	3	1	1	-1	train
insomnia	Nightmares woke me repeatedly; feel wrecked	nightmares woke me repeatedly; feel wrecked. In contrast, everything feels heavy and pointless lately.	6	3	0	-1	train
depression	Went to bed early and actually stayed asleep	went to bed early and actually stayed asleep. Meanwhile, making progressâ€”tiny steps but forward. not sure what to try next.	2	3	1	1	train
insomnia	Another 3-hour nightâ€”my eyes burn	another 3-hour nightâ€”my eyes burnâ€¦ In contrast, just documenting this for myselfâ€¦ curious if others feel the same.	0	6	0	0	train
insomnia	Melatonin helped; stayed asleep and woke refreshed	melatonin helped; stayed asleep and woke refreshed! Also, made a list of questions for my next appointment! any tips are welcome.	7	3	1	0	train
mentalhealth	Rested properly; fewer early-morning awakenings	rested properly; fewer early-morning awakeningsâ€¦ Lately, motivation is gone; sadness keeps creeping inâ€¦ not sure what to try next.	0	1	1	-1	train
depression	Slept soundly for 6	slept soundly for 6.5 hours and woke up feeling refreshed! In contrast, tearing up randomly and isolating again! hoping this trend continues.	2	2	1	-1	train
sleep	Sleep hygiene routine seems to be working at last	sleep hygiene routine seems to be working at last. Additionally, everything feels heavy and pointless lately. tracking it in a spreadsheet.	1	1	1	-1	train
sleep	Insomnia is hitting hardâ€”tossing and turning for hours	insomnia is hitting hardâ€”tossing and turning for hours. On the plus side, woke up already defeated; nothing helps. hoping this trend continues.	14	7	0	-1	train
insomnia	Restless legs kept me up most of the night	restless legs kept me up most of the night. Meanwhile, checking in with myself; neutral overall. trying to be patient with myself.	3	3	0	0	train
mentalhealth	Melatonin helped; stayed asleep and woke refreshed	melatonin helped; stayed asleep and woke refreshed. Also, I feel hopeless and drained after another bad night. writing this down to stay accountable.	2	2	1	-1	train
mentalhealth	Fell asleep late and woke every hour	fell asleep late and woke every hour! â€” just documenting this for myself! not sure what to try next.	5	2	0	0	train
insomnia	I keep waking up at 4am and cannot return to sleep	I keep waking up at 4am and cannot return to sleepâ€¦ Lately, had a good talk with a friend and it helpedâ€¦ will revisit this in a week.	0	3	0	1	train
sleep	Tried sleep meditations but my mind kept racing	tried sleep meditations but my mind kept racing. In contrast, spinning thoughts and dread all morning. curious if others feel the same.	2	1	0	-1	train
mentalhealth	Another 4-hour nightâ€”my eyes burn	another 4-hour nightâ€”my eyes burn! â€” making progressâ€”tiny steps but forward! trying to be patient with myself.	0	16	0	1	train
depression	I keep waking up at 2am and cannot return to sleep	I keep waking up at 2am and cannot return to sleep! On the plus side, everything feels heavy and pointless lately! tracking it in a spreadsheet.	0	4	0	-1	train
sleep	Up at 3am every night; exhausted during the day	up at 3am every night; exhausted during the day. Lately, it's hard to see a way out right now.	1	0	0	-1	test
depression	Insomnia is hitting hardâ€”tossing and turning for hours	insomnia is hitting hardâ€”tossing and turning for hoursâ€¦ Lately, I feel hopeless and drained after another bad nightâ€¦ trying to be patient with myself.	1	10	0	-1	train
sleep	Restless legs kept me up most of the night	restless legs kept me up most of the night. Also, I feel hopeless and drained after another bad night. curious if others feel the same.	6	0	0	-1	train
depression	Another 5-hour nightâ€”my eyes burn	another 5-hour nightâ€”my eyes burn. However, it's hard to see a way out right now. hoping this trend continues.	18	1	0	-1	train
insomnia	Lying awake replaying thoughts; no rest	lying awake replaying thoughts; no rest. Lately, overwhelmed and empty; can't shake this mood. any tips are welcome.	4	16	0	-1	train
sleep	Managed to get quality sleep and feel clear-headed	managed to get quality sleep and feel clear-headed. logged my sleep; will monitor changes. hoping this trend continues.	2	1	1	0	train
mentalhealth	I keep waking up at 4am and cannot return to sleep	I keep waking up at 4am and cannot return to sleep. experimenting with habits; mixed outcomes.	3	2	0	0	train
mentalhealth	Sleep is fragmented with multiple awakenings	sleep is fragmented with multiple awakenings! â€” emotionally exhausted; nothing seems to work! not giving up.	1	0	0	-1	train
insomnia	Deep sleep for 8	deep sleep for 8.5 hours; no nightmares! In contrast, motivation is gone; sadness keeps creeping in! trying to be patient with myself.	5	9	1	-1	train
sleep	Nightmares woke me repeatedly; feel wrecked	nightmares woke me repeatedly; feel wrecked. Also, logged my sleep; will monitor changes.	1	3	0	0	train
depression	Restless legs kept me up most of the night	restless legs kept me up most of the night. On the plus side, spinning thoughts and dread all morning. any tips are welcome.	1	0	0	-1	val
sleep	Sleep deprived and anxious; naps aren't helping	sleep deprived and anxious; naps aren't helping. Lately, logged my sleep; will monitor changes. not giving up.	15	10	0	0	val
sleep	Had uninterrupted sleep and finally feel rested	had uninterrupted sleep and finally feel rested! Lately, overwhelmed and empty; can't shake this mood! hoping this trend continues.	1	8	1	-1	train
sleep	Tried sleep meditations but my mind kept racing	tried sleep meditations but my mind kept racing. reading about sleep hygiene; undecided what to try. might bring this up with my GP.	0	1	0	0	train
mentalhealth	Insomnia is hitting hardâ€”tossing and turning for hours	insomnia is hitting hardâ€”tossing and turning for hours. However, today was okayâ€”nothing remarkable. not giving up.	11	0	0	0	train
sleep	Up at 1am every night; exhausted during the day	up at 1am every night; exhausted during the day! â€” made a list of questions for my next appointment! writing this down to stay accountable.	1	1	0	0	val
depression	Managed to get quality sleep and feel clear-headed	managed to get quality sleep and feel clear-headed. In contrast, today was okayâ€”nothing remarkable. writing this down to stay accountable.	9	14	1	0	val
insomnia	Sleep is fragmented with multiple awakenings	sleep is fragmented with multiple awakeningsâ€¦ On the plus side, overwhelmed and empty; can't shake this moodâ€¦ not sure what to try next.	26	0	0	-1	train
insomnia	Managed to get quality sleep and feel clear-headed	managed to get quality sleep and feel clear-headedâ€¦ â€” feeling hopeful after journaling and therapyâ€¦	5	1	1	1	train
depression	Lying awake replaying thoughts; no rest	lying awake replaying thoughts; no rest. Meanwhile, checking in with myself; neutral overall.	5	0	0	0	train
mentalhealth	Restless legs kept me up most of the night	restless legs kept me up most of the nightâ€¦ Lately, tried a new routine; results are unclearâ€¦ writing this down to stay accountable.	4	5	0	0	train
insomnia	Can't fall asleep despite trying routines and tea	can't fall asleep despite trying routines and teaâ€¦ Meanwhile, not sure how to feel; taking it day by dayâ€¦ curious if others feel the same.	4	5	0	0	test
insomnia	Awake all night again; can't switch off my brain	awake all night again; can't switch off my brain! On the plus side, I can see improvements and it motivates me! trying to be patient with myself.	4	2	0	1	train
mentalhealth	Three nights in a row with barely 4 hours total	three nights in a row with barely 4 hours total. Meanwhile, getting back into routines is paying off.	3	5	0	1	val
sleep	Sleep is fragmented with multiple awakenings	sleep is fragmented with multiple awakenings. In contrast, deep fatigue and low mood are relentless. will revisit this in a week.	0	2	0	-1	train
mentalhealth	Lying awake replaying thoughts; no rest	lying awake replaying thoughts; no rest. However, logged my sleep; will monitor changes. not sure what to try next.	2	0	0	0	train
insomnia	Can't fall asleep despite trying routines and tea	can't fall asleep despite trying routines and tea! On the plus side, small wins add up; I'm proud of myself! not giving up.	0	2	0	1	train
depression	Fell asleep late and woke every hour	fell asleep late and woke every hour! Lately, everything feels heavy and pointless lately! hoping this trend continues.	0	2	0	-1	train
sleep	Went to bed early and actually stayed asleep	went to bed early and actually stayed asleepâ€¦ Also, deep fatigue and low mood are relentlessâ€¦ will revisit this in a week.	0	2	1	-1	train
sleep	Slept soundly for 7 hours and woke up feeling refreshed	slept soundly for 7 hours and woke up feeling refreshed! In contrast, experimenting with habits; mixed outcomes! not sure what to try next.	2	5	1	0	train
mentalhealth	Sleep deprived and anxious; naps aren't helping	sleep deprived and anxious; naps aren't helping. Lately, overwhelmed and empty; can't shake this mood. not sure what to try next.	2	2	0	-1	train
depression	Another 3-hour nightâ€”my eyes burn	another 3-hour nightâ€”my eyes burn. However, mood is stable; practicing self-compassion. any tips are welcome.	5	2	0	1	train
insomnia	Sleep is fragmented with multiple awakenings	sleep is fragmented with multiple awakeningsâ€¦ On the plus side, it's hard to see a way out right nowâ€¦ not sure what to try next.	4	7	0	-1	train
insomnia	Three nights in a row with barely 5 hours total	three nights in a row with barely 5 hours total! On the plus side, getting back into routines is paying off! will revisit this in a week.	5	5	0	1	train
insomnia	Had uninterrupted sleep and finally feel rested	had uninterrupted sleep and finally feel rested. Meanwhile, I feel hopeless and drained after another bad night. curious if others feel the same.	1	9	1	-1	train
depression	Insomnia is hitting hardâ€”tossing and turning for hours	insomnia is hitting hardâ€”tossing and turning for hoursâ€¦ Additionally, I feel hopeless and drained after another bad nightâ€¦ any tips are welcome.	1	2	0	-1	val
mentalhealth	Circadian rhythm is off; sleeping at odd times	circadian rhythm is off; sleeping at odd times. However, making progressâ€”tiny steps but forward.	7	0	0	1	train
insomnia	Lying awake replaying thoughts; no rest	lying awake replaying thoughts; no rest. Meanwhile, tearing up randomly and isolating again. will revisit this in a week.	2	4	0	-1	test
mentalhealth	Awake all night again; can't switch off my brain	awake all night again; can't switch off my brain. In contrast, made a list of questions for my next appointment. curious if others feel the same.	1	4	0	0	train
mentalhealth	Melatonin helped; stayed asleep and woke refreshed	melatonin helped; stayed asleep and woke refreshed. Meanwhile, reading about sleep hygiene; undecided what to try. not sure what to try next.	1	101	1	0	train
sleep	Consistent 6	consistent 6.5-hour nights lately; mood is liftingâ€¦ Also, tearing up randomly and isolating againâ€¦ writing this down to stay accountable.	0	4	1	-1	train
insomnia	Insomnia is hitting hardâ€”tossing and turning for hours	insomnia is hitting hardâ€”tossing and turning for hours. Meanwhile, had a good talk with a friend and it helped.	3	2	0	1	test
sleep	Restless legs kept me up most of the night	restless legs kept me up most of the night. Meanwhile, everything feels heavy and pointless lately. writing this down to stay accountable.	5	3	0	-1	val
depression	I keep waking up at 1am and cannot return to sleep	I keep waking up at 1am and cannot return to sleepâ€¦ Also, overwhelmed and empty; can't shake this moodâ€¦ writing this down to stay accountable.	1	1	0	-1	test
mentalhealth	Sleep deprived and anxious; naps aren't helping	sleep deprived and anxious; naps aren't helping. Meanwhile, logged my sleep; will monitor changes. will revisit this in a week.	3	2	0	0	val
insomnia	Sleep deprived and anxious; naps aren't helping	sleep deprived and anxious; naps aren't helping! On the plus side, just documenting this for myself! writing this down to stay accountable.	12	0	0	0	train
mentalhealth	Sleep deprived and anxious; naps aren't helping	sleep deprived and anxious; naps aren't helping. On the plus side, woke up already defeated; nothing helps. any tips are welcome.	2	1	0	-1	val
sleep	My sleep schedule is stabilizing; fewer awakenings this few days	my sleep schedule is stabilizing; fewer awakenings this few daysâ€¦ Meanwhile, just documenting this for myselfâ€¦	9	2	1	0	test
sleep	Up at 3am every night; exhausted during the day	up at 3am every night; exhausted during the day. In contrast, mood is stable; practicing self-compassion. writing this down to stay accountable.	2	14	0	1	train
depression	Slept through the night without checking the clock	slept through the night without checking the clock! checking in with myself; neutral overall! not sure what to try next.	4	13	1	0	test
sleep	Lying awake replaying thoughts; no rest	lying awake replaying thoughts; no rest! On the plus side, just documenting this for myself! not sure what to try next.	4	2	0	0	val
mentalhealth	Circadian rhythm is off; sleeping at odd times	circadian rhythm is off; sleeping at odd times. Lately, getting back into routines is paying off. hoping this trend continues.	6	1	0	1	train
insomnia	Three nights in a row with barely 5 hours total	three nights in a row with barely 5 hours total. Lately, logged my sleep; will monitor changes. hoping this trend continues.	1	2	0	0	train
sleep	Melatonin helped; stayed asleep and woke refreshed	melatonin helped; stayed asleep and woke refreshed. just documenting this for myself. not sure what to try next.	8	2	1	0	train
sleep	Sleep is fragmented with multiple awakenings	sleep is fragmented with multiple awakeningsâ€¦ However, overwhelmed and empty; can't shake this moodâ€¦ will revisit this in a week.	9	3	0	-1	test
depression	Circadian rhythm is off; sleeping at odd times	circadian rhythm is off; sleeping at odd times. Additionally, everything feels heavy and pointless lately. not giving up.	3	3	0	-1	val
sleep	Fell asleep quickly and stayed asleep till morning	fell asleep quickly and stayed asleep till morning. In contrast, tried a new routine; results are unclear. curious if others feel the same.	1	2	1	0	val
depression	Up at 5am every night; exhausted during the day	up at 5am every night; exhausted during the day. On the plus side, spinning thoughts and dread all morning. any tips are welcome.	0	1	0	-1	train
sleep	Consistent 7-hour nights lately; mood is lifting	consistent 7-hour nights lately; mood is lifting. However, it's hard to see a way out right now. any tips are welcome.	1	7	1	-1	train
insomnia	Slept through the night without checking the clock	slept through the night without checking the clock! â€” overwhelmed and empty; can't shake this mood! tracking it in a spreadsheet.	2	9	1	-1	test
depression	Lying awake replaying thoughts; no rest	lying awake replaying thoughts; no rest. Also, small wins add up; I'm proud of myself. writing this down to stay accountable.	2	0	0	1	train
insomnia	Restless legs kept me up most of the night	restless legs kept me up most of the night. â€” I recognised a trigger and handled it better. any tips are welcome.	4	8	0	1	train
depression	Fell asleep late and woke every hour	fell asleep late and woke every hourâ€¦ Additionally, logged my sleep; will monitor changesâ€¦ any tips are welcome.	2	1	0	0	train
depression	Tracked sleep and finally hit my target for 14 days	tracked sleep and finally hit my target for 14 days. it's hard to see a way out right now. will revisit this in a week.	5	0	1	-1	train
sleep	Restless legs kept me up most of the night	restless legs kept me up most of the night! it's hard to see a way out right now!	9	0	0	-1	val
mentalhealth	Insomnia is hitting hardâ€”tossing and turning for hours	insomnia is hitting hardâ€”tossing and turning for hoursâ€¦ Lately, had a good talk with a friend and it helpedâ€¦ writing this down to stay accountable.	3	1	0	1	test
depression	Restless legs kept me up most of the night	restless legs kept me up most of the nightâ€¦ In contrast, emotionally exhausted; nothing seems to workâ€¦ trying to be patient with myself.	4	1	0	-1	test
insomnia	Can't fall asleep despite trying routines and tea	can't fall asleep despite trying routines and tea! Also, it's hard to see a way out right now! tracking it in a spreadsheet.	5	8	0	-1	test
sleep	Three nights in a row with barely 2 hours total	three nights in a row with barely 2 hours total. On the plus side, had a good talk with a friend and it helped. curious if others feel the same.	3	5	0	1	test
depression	Insomnia is hitting hardâ€”tossing and turning for hours	insomnia is hitting hardâ€”tossing and turning for hours! I can see improvements and it motivates me! writing this down to stay accountable.	0	1	0	1	train
depression	Sleep deprived and anxious; naps aren't helping	sleep deprived and anxious; naps aren't helping. In contrast, just documenting this for myself. not sure what to try next.	9	5	0	0	train
sleep	Sleep hygiene routine seems to be working at last	sleep hygiene routine seems to be working at last! Lately, spinning thoughts and dread all morning! not sure what to try next.	2	7	1	-1	train
sleep	Insomnia is hitting hardâ€”tossing and turning for hours	insomnia is hitting hardâ€”tossing and turning for hours! Also, it's hard to see a way out right now! not sure what to try next.	2	12	0	-1	test
depression	Slept well last night; energy levels are back	slept well last night; energy levels are back. On the plus side, tearing up randomly and isolating again.	2	2	1	-1	train
sleep	Slept through the night without checking the clock	slept through the night without checking the clock! Lately, just documenting this for myself! trying to be patient with myself.	2	2	1	0	train
insomnia	First full night of rest in monthsâ€”feels amazing	first full night of rest in monthsâ€”feels amazing. Also, I recognised a trigger and handled it better. curious if others feel the same.	1	5	1	1	train
depression	Lying awake replaying thoughts; no rest	lying awake replaying thoughts; no rest. Lately, feeling hopeful after journaling and therapy. tracking it in a spreadsheet.	2	0	0	1	test
sleep	Nightmares woke me repeatedly; feel wrecked	nightmares woke me repeatedly; feel wreckedâ€¦ In contrast, I recognised a trigger and handled it betterâ€¦ any tips are welcome.	4	9	0	1	train
depression	Sleep is fragmented with multiple awakenings	sleep is fragmented with multiple awakenings. Additionally, not sure how to feel; taking it day by day. might bring this up with my GP.	6	2	0	0	train
depression	Restless legs kept me up most of the night	restless legs kept me up most of the night! On the plus side, small wins add up; I'm proud of myself! will revisit this in a week.	3	3	0	1	val
sleep	Another 3-hour nightâ€”my eyes burn	another 3-hour nightâ€”my eyes burn. Also, tried a new routine; results are unclear. tracking it in a spreadsheet.	0	3	0	0	test
insomnia	Sleep deprived and anxious; naps aren't helping	sleep deprived and anxious; naps aren't helping. On the plus side, I can see improvements and it motivates me. not sure what to try next.	3	3	0	1	train
mentalhealth	Insomnia is hitting hardâ€”tossing and turning for hours	insomnia is hitting hardâ€”tossing and turning for hoursâ€¦ In contrast, just documenting this for myselfâ€¦	2	2	0	0	train
mentalhealth	Can't fall asleep despite trying routines and tea	can't fall asleep despite trying routines and tea. â€” doctor suggested tracking; starting that now. curious if others feel the same.	4	1	0	0	test
sleep	Can't fall asleep despite trying routines and tea	can't fall asleep despite trying routines and tea. Meanwhile, today felt lighter; grateful for support. might bring this up with my GP.	0	11	0	1	val
mentalhealth	Sleep is fragmented with multiple awakenings	sleep is fragmented with multiple awakeningsâ€¦ Meanwhile, spinning thoughts and dread all morningâ€¦ tracking it in a spreadsheet.	6	11	0	-1	train
depression	Can't fall asleep despite trying routines and tea	can't fall asleep despite trying routines and tea. Lately, spinning thoughts and dread all morning. writing this down to stay accountable.	1	5	0	-1	train
insomnia	Deep sleep for 8 hours; no nightmares	deep sleep for 8 hours; no nightmaresâ€¦ In contrast, today felt lighter; grateful for supportâ€¦	4	4	1	1	train
sleep	Fell asleep late and woke every hour	fell asleep late and woke every hour. not sure how to feel; taking it day by day. not giving up.	3	2	0	0	train
depression	Lying awake replaying thoughts; no rest	lying awake replaying thoughts; no rest! In contrast, had a good talk with a friend and it helped! not giving up.	5	2	0	1	train
sleep	Deep sleep for 8 hours; no nightmares	deep sleep for 8 hours; no nightmares! â€” emotionally exhausted; nothing seems to work! hoping this trend continues.	6	20	1	-1	train
sleep	Sleep deprived and anxious; naps aren't helping	sleep deprived and anxious; naps aren't helping. it's hard to see a way out right now.	1	2	0	-1	train
sleep	Sleep is fragmented with multiple awakenings	sleep is fragmented with multiple awakenings. However, everything feels heavy and pointless lately. tracking it in a spreadsheet.	2	2	0	-1	train
depression	Circadian rhythm is off; sleeping at odd times	circadian rhythm is off; sleeping at odd times. In contrast, checking in with myself; neutral overall. writing this down to stay accountable.	0	2	0	0	val
mentalhealth	Nightmares woke me repeatedly; feel wrecked	nightmares woke me repeatedly; feel wrecked. Lately, motivation is gone; sadness keeps creeping in. curious if others feel the same.	3	5	0	-1	train
depression	Sleep is fragmented with multiple awakenings	sleep is fragmented with multiple awakeningsâ€¦ However, tearing up randomly and isolating againâ€¦ curious if others feel the same.	0	1	0	-1	test
mentalhealth	I keep waking up at 2am and cannot return to sleep	I keep waking up at 2am and cannot return to sleepâ€¦ However, checking in with myself; neutral overallâ€¦ hoping this trend continues.	27	6	0	0	train
sleep	Circadian rhythm is off; sleeping at odd times	circadian rhythm is off; sleeping at odd timesâ€¦ therapy homework clicked this weekâ€¦	2	0	0	1	train
mentalhealth	Slept soundly for 7	slept soundly for 7.5 hours and woke up feeling refreshed! â€” it's hard to see a way out right now! tracking it in a spreadsheet.	0	1	1	-1	train
insomnia	I keep waking up at 5am and cannot return to sleep	I keep waking up at 5am and cannot return to sleep! Lately, therapy homework clicked this week! will revisit this in a week.	0	3	0	1	val
insomnia	Restless legs kept me up most of the night	restless legs kept me up most of the night! â€” everything feels heavy and pointless lately! trying to be patient with myself.	7	0	0	-1	test
mentalhealth	Can't fall asleep despite trying routines and tea	can't fall asleep despite trying routines and tea. Additionally, mood is stable; practicing self-compassion. hoping this trend continues.	0	1	0	1	train
sleep	Sleep deprived and anxious; naps aren't helping	sleep deprived and anxious; naps aren't helping. On the plus side, it's hard to see a way out right now.	3	0	0	-1	train
depression	Slept through the night without checking the clock	slept through the night without checking the clock. However, everything feels heavy and pointless lately. tracking it in a spreadsheet.	0	10	1	-1	train
sleep	Rested properly; fewer early-morning awakenings	rested properly; fewer early-morning awakeningsâ€¦ However, therapy homework clicked this weekâ€¦ writing this down to stay accountable.	2	2	1	1	test
depression	Sleep deprived and anxious; naps aren't helping	sleep deprived and anxious; naps aren't helping. Lately, everything feels heavy and pointless lately. writing this down to stay accountable.	1	0	0	-1	train
mentalhealth	Slept well last night; energy levels are back	slept well last night; energy levels are backâ€¦ Additionally, motivation is gone; sadness keeps creeping inâ€¦ hoping this trend continues.	1	1	1	-1	train
insomnia	Slept soundly for 7	slept soundly for 7.5 hours and woke up feeling refreshed. On the plus side, mood is stable; practicing self-compassion. trying to be patient with myself.	3	8	1	1	train
depression	Tried sleep meditations but my mind kept racing	tried sleep meditations but my mind kept racing. â€” reading about sleep hygiene; undecided what to try. hoping this trend continues.	1	2	0	0	train
insomnia	Circadian rhythm is off; sleeping at odd times	circadian rhythm is off; sleeping at odd timesâ€¦ Also, today was okayâ€”nothing remarkableâ€¦ trying to be patient with myself.	19	0	0	0	train
depression	Went to bed early and actually stayed asleep	went to bed early and actually stayed asleep. â€” spinning thoughts and dread all morning. curious if others feel the same.	3	0	1	-1	train
insomnia	Went to bed early and actually stayed asleep	went to bed early and actually stayed asleep. Lately, today felt lighter; grateful for support. writing this down to stay accountable.	2	9	1	1	val
depression	Nightmares woke me repeatedly; feel wrecked	nightmares woke me repeatedly; feel wrecked. Additionally, today was okayâ€”nothing remarkable. not sure what to try next.	7	5	0	0	train
mentalhealth	Fell asleep late and woke every hour	fell asleep late and woke every hour. not sure how to feel; taking it day by day.	8	2	0	0	test
depression	Had uninterrupted sleep and finally feel rested	had uninterrupted sleep and finally feel rested! â€” woke up already defeated; nothing helps! any tips are welcome.	29	2	1	-1	train
mentalhealth	Tracked sleep and finally hit my target for 3 days	tracked sleep and finally hit my target for 3 daysâ€¦ Additionally, woke up already defeated; nothing helpsâ€¦	1	1	1	-1	train
insomnia	Sleep is fragmented with multiple awakenings	sleep is fragmented with multiple awakeningsâ€¦ In contrast, spinning thoughts and dread all morningâ€¦ will revisit this in a week.	1	8	0	-1	train
sleep	Circadian rhythm is off; sleeping at odd times	circadian rhythm is off; sleeping at odd times! Also, just documenting this for myself! will revisit this in a week.	6	3	0	0	train
insomnia	Lying awake replaying thoughts; no rest	lying awake replaying thoughts; no rest. Lately, not sure how to feel; taking it day by day. curious if others feel the same.	4	1	0	0	train
depression	Went to bed early and actually stayed asleep	went to bed early and actually stayed asleepâ€¦ Meanwhile, small wins add up; I'm proud of myselfâ€¦ any tips are welcome.	3	5	1	1	train
insomnia	Can't fall asleep despite trying routines and tea	can't fall asleep despite trying routines and teaâ€¦ Also, therapy homework clicked this weekâ€¦	1	2	0	1	train
insomnia	Managed to get quality sleep and feel clear-headed	managed to get quality sleep and feel clear-headed. Meanwhile, not sure how to feel; taking it day by day. not giving up.	15	1	1	0	train
insomnia	Lying awake replaying thoughts; no rest	lying awake replaying thoughts; no rest. â€” I feel hopeless and drained after another bad night. trying to be patient with myself.	0	1	0	-1	train
sleep	Tracked sleep and finally hit my target for 14 days	tracked sleep and finally hit my target for 14 days! Meanwhile, getting back into routines is paying off!	52	1	1	1	train
depression	Melatonin helped; stayed asleep and woke refreshed	melatonin helped; stayed asleep and woke refreshed! In contrast, woke up already defeated; nothing helps! any tips are welcome.	19	6	1	-1	test
depression	Fell asleep late and woke every hour	fell asleep late and woke every hour. â€” I feel hopeless and drained after another bad night. not sure what to try next.	1	2	0	-1	train
sleep	Rested properly; fewer early-morning awakenings	rested properly; fewer early-morning awakenings. However, doctor suggested tracking; starting that now. curious if others feel the same.	1	1	1	0	train
sleep	I keep waking up at 5am and cannot return to sleep	I keep waking up at 5am and cannot return to sleep. On the plus side, I feel hopeless and drained after another bad night. trying to be patient with myself.	1	2	0	-1	test
depression	Awake all night again; can't switch off my brain	awake all night again; can't switch off my brain. Lately, had a good talk with a friend and it helped. not giving up.	2	6	0	1	train
mentalhealth	Insomnia is hitting hardâ€”tossing and turning for hours	insomnia is hitting hardâ€”tossing and turning for hours. Lately, today was okayâ€”nothing remarkable. trying to be patient with myself.	3	1	0	0	test
mentalhealth	Tried sleep meditations but my mind kept racing	tried sleep meditations but my mind kept racing. However, experimenting with habits; mixed outcomes. not sure what to try next.	2	2	0	0	train
depression	Fell asleep quickly and stayed asleep till morning	fell asleep quickly and stayed asleep till morning! Additionally, mood is stable; practicing self-compassion! curious if others feel the same.	5	2	1	1	test
insomnia	My sleep schedule is stabilizing; fewer awakenings this week	my sleep schedule is stabilizing; fewer awakenings this week. Also, not sure how to feel; taking it day by day. not giving up.	1	2	1	0	train
sleep	Tried sleep meditations but my mind kept racing	tried sleep meditations but my mind kept racing. However, making progressâ€”tiny steps but forward. curious if others feel the same.	1	5	0	1	train
sleep	Tracked sleep and finally hit my target for 3 days	tracked sleep and finally hit my target for 3 days. overwhelmed and empty; can't shake this mood. any tips are welcome.	2	3	1	-1	train
mentalhealth	Nightmares woke me repeatedly; feel wrecked	nightmares woke me repeatedly; feel wreckedâ€¦ However, it's hard to see a way out right nowâ€¦ might bring this up with my GP.	1	4	0	-1	train
depression	Rested properly; fewer early-morning awakenings	rested properly; fewer early-morning awakenings! However, small wins add up; I'm proud of myself! not giving up.	2	1	1	1	test
mentalhealth	Awake all night again; can't switch off my brain	awake all night again; can't switch off my brain. However, spinning thoughts and dread all morning.	2	23	0	-1	train
sleep	I keep waking up at 4am and cannot return to sleep	I keep waking up at 4am and cannot return to sleep! On the plus side, I recognised a trigger and handled it better! hoping this trend continues.	2	0	0	1	val
insomnia	Managed to get quality sleep and feel clear-headed	managed to get quality sleep and feel clear-headed. However, overwhelmed and empty; can't shake this mood. not giving up.	1	0	1	-1	train
depression	Nightmares woke me repeatedly; feel wrecked	nightmares woke me repeatedly; feel wrecked. Lately, checking in with myself; neutral overall. hoping this trend continues.	2	0	0	0	train
sleep	Tried sleep meditations but my mind kept racing	tried sleep meditations but my mind kept racing. Meanwhile, experimenting with habits; mixed outcomes. might bring this up with my GP.	1	0	0	0	train
mentalhealth	Three nights in a row with barely 4 hours total	three nights in a row with barely 4 hours total! Also, made a list of questions for my next appointment! might bring this up with my GP.	1	5	0	0	train
mentalhealth	I keep waking up at 5am and cannot return to sleep	I keep waking up at 5am and cannot return to sleep. â€” reading about sleep hygiene; undecided what to try. will revisit this in a week.	3	8	0	0	train
sleep	Restless legs kept me up most of the night	restless legs kept me up most of the night. logged my sleep; will monitor changes. curious if others feel the same.	3	2	0	0	val
depression	Circadian rhythm is off; sleeping at odd times	circadian rhythm is off; sleeping at odd times! Also, tearing up randomly and isolating again! writing this down to stay accountable.	5	5	0	-1	train
mentalhealth	Awake all night again; can't switch off my brain	awake all night again; can't switch off my brainâ€¦ Lately, getting back into routines is paying offâ€¦ might bring this up with my GP.	9	2	0	1	train
insomnia	Awake all night again; can't switch off my brain	awake all night again; can't switch off my brain. Also, making progressâ€”tiny steps but forward. hoping this trend continues.	5	2	0	1	train
sleep	Slept well last night; energy levels are back	slept well last night; energy levels are backâ€¦ On the plus side, feeling hopeful after journaling and therapyâ€¦ tracking it in a spreadsheet.	3	1	1	1	train
mentalhealth	Slept soundly for 8	slept soundly for 8.5 hours and woke up feeling refreshed. emotionally exhausted; nothing seems to work.	2	3	1	-1	train
mentalhealth	Sleep hygiene routine seems to be working at last	sleep hygiene routine seems to be working at last. On the plus side, everything feels heavy and pointless lately. writing this down to stay accountable.	5	0	1	-1	train
mentalhealth	Restless legs kept me up most of the night	restless legs kept me up most of the nightâ€¦ On the plus side, it's hard to see a way out right nowâ€¦ might bring this up with my GP.	3	2	0	-1	train
mentalhealth	Consistent 7-hour nights lately; mood is lifting	consistent 7-hour nights lately; mood is lifting. Additionally, tearing up randomly and isolating again. might bring this up with my GP.	9	1	1	-1	test
mentalhealth	Sleep deprived and anxious; naps aren't helping	sleep deprived and anxious; naps aren't helping. On the plus side, experimenting with habits; mixed outcomes. might bring this up with my GP.	0	1	0	0	train
depression	Restless legs kept me up most of the night	restless legs kept me up most of the night. Also, emotionally exhausted; nothing seems to work. not sure what to try next.	0	4	0	-1	train
depression	Sleep is fragmented with multiple awakenings	sleep is fragmented with multiple awakenings! However, getting back into routines is paying off! tracking it in a spreadsheet.	3	3	0	1	train
depression	Three nights in a row with barely 3 hours total	three nights in a row with barely 3 hours total! In contrast, it's hard to see a way out right now! not giving up.	1	1	0	-1	val
sleep	Restless legs kept me up most of the night	restless legs kept me up most of the night. â€” tearing up randomly and isolating again. not sure what to try next.	2	2	0	-1	train
depression	Awake all night again; can't switch off my brain	awake all night again; can't switch off my brainâ€¦ Meanwhile, checking in with myself; neutral overallâ€¦ might bring this up with my GP.	4	10	0	0	train
sleep	Fell asleep late and woke every hour	fell asleep late and woke every hourâ€¦ Additionally, therapy homework clicked this weekâ€¦ might bring this up with my GP.	4	0	0	1	train
sleep	Tried sleep meditations but my mind kept racing	tried sleep meditations but my mind kept racing! In contrast, feeling hopeful after journaling and therapy! not giving up.	3	0	0	1	train
sleep	Fell asleep late and woke every hour	fell asleep late and woke every hour. Lately, spinning thoughts and dread all morning. curious if others feel the same.	1	0	0	-1	test
sleep	Sleep deprived and anxious; naps aren't helping	sleep deprived and anxious; naps aren't helpingâ€¦ However, deep fatigue and low mood are relentlessâ€¦ not giving up.	2	8	0	-1	test
sleep	Awake all night again; can't switch off my brain	awake all night again; can't switch off my brain. â€” everything feels heavy and pointless lately. any tips are welcome.	2	0	0	-1	test
depression	Three nights in a row with barely 4 hours total	three nights in a row with barely 4 hours total. Additionally, overwhelmed and empty; can't shake this mood. hoping this trend continues.	2	1	0	-1	test
sleep	Sleep deprived and anxious; naps aren't helping	sleep deprived and anxious; naps aren't helping! Meanwhile, I recognised a trigger and handled it better! trying to be patient with myself.	0	0	0	1	train
insomnia	Sleep deprived and anxious; naps aren't helping	sleep deprived and anxious; naps aren't helpingâ€¦ In contrast, emotionally exhausted; nothing seems to workâ€¦ hoping this trend continues.	6	6	0	-1	train
insomnia	Sleep is fragmented with multiple awakenings	sleep is fragmented with multiple awakenings. Meanwhile, just documenting this for myself. writing this down to stay accountable.	1	3	0	0	train
sleep	Fell asleep quickly and stayed asleep till morning	fell asleep quickly and stayed asleep till morning. â€” I feel hopeless and drained after another bad night. writing this down to stay accountable.	3	0	1	-1	train
mentalhealth	Another 4-hour nightâ€”my eyes burn	another 4-hour nightâ€”my eyes burn! On the plus side, tried a new routine; results are unclear! not sure what to try next.	1	5	0	0	train
sleep	Up at 2am every night; exhausted during the day	up at 2am every night; exhausted during the day. On the plus side, had a good talk with a friend and it helped. curious if others feel the same.	1	10	0	1	train
depression	Up at 3am every night; exhausted during the day	up at 3am every night; exhausted during the day. Additionally, not sure how to feel; taking it day by day.	1	2	0	0	train
depression	Rested properly; fewer early-morning awakenings	rested properly; fewer early-morning awakenings! On the plus side, overwhelmed and empty; can't shake this mood! any tips are welcome.	1	1	1	-1	train
insomnia	Sleep deprived and anxious; naps aren't helping	sleep deprived and anxious; naps aren't helpingâ€¦ Additionally, overwhelmed and empty; can't shake this moodâ€¦	0	3	0	-1	train
insomnia	Three nights in a row with barely 4 hours total	three nights in a row with barely 4 hours total. On the plus side, checking in with myself; neutral overall. curious if others feel the same.	1	5	0	0	train
insomnia	Sleep deprived and anxious; naps aren't helping	sleep deprived and anxious; naps aren't helping! â€” logged my sleep; will monitor changes! writing this down to stay accountable.	1	2	0	0	train
insomnia	Went to bed early and actually stayed asleep	went to bed early and actually stayed asleep. Meanwhile, not sure how to feel; taking it day by day. hoping this trend continues.	1	23	1	0	val
mentalhealth	Tried sleep meditations but my mind kept racing	tried sleep meditations but my mind kept racing. overwhelmed and empty; can't shake this mood. will revisit this in a week.	4	0	0	-1	train
mentalhealth	Nightmares woke me repeatedly; feel wrecked	nightmares woke me repeatedly; feel wrecked! â€” feeling hopeful after journaling and therapy! will revisit this in a week.	1	0	0	1	test
depression	Lying awake replaying thoughts; no rest	lying awake replaying thoughts; no rest. On the plus side, today felt lighter; grateful for support. trying to be patient with myself.	1	0	0	1	val
depression	I keep waking up at 1am and cannot return to sleep	I keep waking up at 1am and cannot return to sleepâ€¦ â€” tearing up randomly and isolating againâ€¦ will revisit this in a week.	3	5	0	-1	train
mentalhealth	I keep waking up at 5am and cannot return to sleep	I keep waking up at 5am and cannot return to sleepâ€¦ had a good talk with a friend and it helpedâ€¦ will revisit this in a week.	1	1	0	1	train
mentalhealth	Up at 1am every night; exhausted during the day	up at 1am every night; exhausted during the day! â€” I feel hopeless and drained after another bad night! not sure what to try next.	5	31	0	-1	test
depression	Three nights in a row with barely 4 hours total	three nights in a row with barely 4 hours totalâ€¦ However, I feel hopeless and drained after another bad nightâ€¦	1	2	0	-1	train
mentalhealth	Nightmares woke me repeatedly; feel wrecked	nightmares woke me repeatedly; feel wrecked. not sure how to feel; taking it day by day. writing this down to stay accountable.	19	1	0	0	train
sleep	Another 2-hour nightâ€”my eyes burn	another 2-hour nightâ€”my eyes burn! everything feels heavy and pointless lately! not giving up.	6	8	0	-1	train
depression	Can't fall asleep despite trying routines and tea	can't fall asleep despite trying routines and teaâ€¦ â€” today felt lighter; grateful for supportâ€¦ any tips are welcome.	1	4	0	1	train
insomnia	Another 5-hour nightâ€”my eyes burn	another 5-hour nightâ€”my eyes burnâ€¦ not sure how to feel; taking it day by dayâ€¦ curious if others feel the same.	1	1	0	0	test
sleep	Lying awake replaying thoughts; no rest	lying awake replaying thoughts; no rest. In contrast, doctor suggested tracking; starting that now. might bring this up with my GP.	2	1	0	0	val
insomnia	Another 4-hour nightâ€”my eyes burn	another 4-hour nightâ€”my eyes burn. On the plus side, woke up already defeated; nothing helps. curious if others feel the same.	0	23	0	-1	train
depression	Circadian rhythm is off; sleeping at odd times	circadian rhythm is off; sleeping at odd times! today felt lighter; grateful for support!	3	1	0	1	test
insomnia	Can't fall asleep despite trying routines and tea	can't fall asleep despite trying routines and tea. â€” woke up already defeated; nothing helps. not giving up.	1	0	0	-1	train
insomnia	Three nights in a row with barely 4 hours total	three nights in a row with barely 4 hours total. Also, I feel hopeless and drained after another bad night. any tips are welcome.	0	3	0	-1	train
insomnia	Another 4-hour nightâ€”my eyes burn	another 4-hour nightâ€”my eyes burn. Meanwhile, I feel hopeless and drained after another bad night. tracking it in a spreadsheet.	2	4	0	-1	train
sleep	Can't fall asleep despite trying routines and tea	can't fall asleep despite trying routines and tea. On the plus side, not sure how to feel; taking it day by day. trying to be patient with myself.	1	3	0	0	val
sleep	Fell asleep quickly and stayed asleep till morning	fell asleep quickly and stayed asleep till morning. â€” tearing up randomly and isolating again. might bring this up with my GP.	1	1	1	-1	train
depression	Nightmares woke me repeatedly; feel wrecked	nightmares woke me repeatedly; feel wreckedâ€¦ today was okayâ€”nothing remarkableâ€¦ not giving up.	5	7	0	0	train
mentalhealth	Slept well last night; energy levels are back	slept well last night; energy levels are backâ€¦ Additionally, doctor suggested tracking; starting that nowâ€¦ curious if others feel the same.	4	4	1	0	val
sleep	I keep waking up at 5am and cannot return to sleep	I keep waking up at 5am and cannot return to sleep. therapy homework clicked this week. might bring this up with my GP.	2	0	0	1	test
mentalhealth	Restless legs kept me up most of the night	restless legs kept me up most of the night. Also, spinning thoughts and dread all morning. not giving up.	0	4	0	-1	train
mentalhealth	Insomnia is hitting hardâ€”tossing and turning for hours	insomnia is hitting hardâ€”tossing and turning for hours. However, making progressâ€”tiny steps but forward.	3	3	0	1	train
depression	Nightmares woke me repeatedly; feel wrecked	nightmares woke me repeatedly; feel wrecked. Also, mood is stable; practicing self-compassion. not giving up.	2	1	0	1	train
insomnia	Went to bed early and actually stayed asleep	went to bed early and actually stayed asleep. Additionally, logged my sleep; will monitor changes. trying to be patient with myself.	1	1	1	0	train
sleep	Three nights in a row with barely 4 hours total	three nights in a row with barely 4 hours total. â€” overwhelmed and empty; can't shake this mood. writing this down to stay accountable.	2	3	0	-1	train
mentalhealth	Another 5-hour nightâ€”my eyes burn	another 5-hour nightâ€”my eyes burn. However, spinning thoughts and dread all morning. trying to be patient with myself.	2	9	0	-1	train
mentalhealth	I keep waking up at 2am and cannot return to sleep	I keep waking up at 2am and cannot return to sleep! Lately, emotionally exhausted; nothing seems to work! trying to be patient with myself.	4	4	0	-1	train
depression	First full night of rest in monthsâ€”feels amazing	first full night of rest in monthsâ€”feels amazing. â€” tearing up randomly and isolating again. curious if others feel the same.	8	6	1	-1	train
mentalhealth	Lying awake replaying thoughts; no rest	lying awake replaying thoughts; no rest. â€” overwhelmed and empty; can't shake this mood. curious if others feel the same.	6	2	0	-1	train
insomnia	Went to bed early and actually stayed asleep	went to bed early and actually stayed asleep. However, feeling hopeful after journaling and therapy. might bring this up with my GP.	1	6	1	1	train
depression	Rested properly; fewer early-morning awakenings	rested properly; fewer early-morning awakenings. Meanwhile, feeling hopeful after journaling and therapy. any tips are welcome.	2	0	1	1	train
depression	Three nights in a row with barely 3 hours total	three nights in a row with barely 3 hours total! had a good talk with a friend and it helped! tracking it in a spreadsheet.	6	9	0	1	train
sleep	Tried sleep meditations but my mind kept racing	tried sleep meditations but my mind kept racing. Additionally, getting back into routines is paying off. will revisit this in a week.	4	14	0	1	val
depression	Sleep deprived and anxious; naps aren't helping	sleep deprived and anxious; naps aren't helping. Meanwhile, experimenting with habits; mixed outcomes. not giving up.	1	3	0	0	train
insomnia	I keep waking up at 3am and cannot return to sleep	I keep waking up at 3am and cannot return to sleepâ€¦ Lately, making progressâ€”tiny steps but forwardâ€¦ tracking it in a spreadsheet.	1	0	0	1	train
depression	Fell asleep quickly and stayed asleep till morning	fell asleep quickly and stayed asleep till morning. Additionally, I recognised a trigger and handled it better. tracking it in a spreadsheet.	1	1	1	1	train
depression	Fell asleep late and woke every hour	fell asleep late and woke every hour. In contrast, not sure how to feel; taking it day by day. will revisit this in a week.	3	25	0	0	val
mentalhealth	Another 3-hour nightâ€”my eyes burn	another 3-hour nightâ€”my eyes burnâ€¦ In contrast, checking in with myself; neutral overallâ€¦ tracking it in a spreadsheet.	2	3	0	0	train
depression	Rested properly; fewer early-morning awakenings	rested properly; fewer early-morning awakeningsâ€¦ checking in with myself; neutral overallâ€¦ not sure what to try next.	2	9	1	0	train
insomnia	Tried sleep meditations but my mind kept racing	tried sleep meditations but my mind kept racing. In contrast, reading about sleep hygiene; undecided what to try. will revisit this in a week.	1	0	0	0	train
mentalhealth	Restless legs kept me up most of the night	restless legs kept me up most of the nightâ€¦ Meanwhile, I can see improvements and it motivates meâ€¦ might bring this up with my GP.	9	7	0	1	train
depression	Nightmares woke me repeatedly; feel wrecked	nightmares woke me repeatedly; feel wrecked! making progressâ€”tiny steps but forward! not giving up.	0	2	0	1	test
sleep	Up at 5am every night; exhausted during the day	up at 5am every night; exhausted during the day. Meanwhile, I recognised a trigger and handled it better. hoping this trend continues.	1	1	0	1	val
sleep	Tried sleep meditations but my mind kept racing	tried sleep meditations but my mind kept racing. Meanwhile, I feel hopeless and drained after another bad night. might bring this up with my GP.	0	1	0	-1	test
sleep	Sleep is fragmented with multiple awakenings	sleep is fragmented with multiple awakenings. In contrast, doctor suggested tracking; starting that now. hoping this trend continues.	1	0	0	0	train
mentalhealth	My sleep schedule is stabilizing; fewer awakenings this few days	my sleep schedule is stabilizing; fewer awakenings this few days. Lately, overwhelmed and empty; can't shake this mood. hoping this trend continues.	4	10	1	-1	train
mentalhealth	Tried sleep meditations but my mind kept racing	tried sleep meditations but my mind kept racing! Meanwhile, emotionally exhausted; nothing seems to work! any tips are welcome.	1	3	0	-1	train
depression	Lying awake replaying thoughts; no rest	lying awake replaying thoughts; no rest. â€” overwhelmed and empty; can't shake this mood.	2	10	0	-1	train
depression	Fell asleep quickly and stayed asleep till morning	fell asleep quickly and stayed asleep till morning. On the plus side, I can see improvements and it motivates me. tracking it in a spreadsheet.	1	3	1	1	train
sleep	Can't fall asleep despite trying routines and tea	can't fall asleep despite trying routines and tea! On the plus side, small wins add up; I'm proud of myself! not sure what to try next.	30	8	0	1	val
sleep	Sleep is fragmented with multiple awakenings	sleep is fragmented with multiple awakenings! Meanwhile, tearing up randomly and isolating again! hoping this trend continues.	1	2	0	-1	test
sleep	Fell asleep late and woke every hour	fell asleep late and woke every hourâ€¦ Lately, mood is stable; practicing self-compassionâ€¦ curious if others feel the same.	3	5	0	1	train
mentalhealth	Sleep deprived and anxious; naps aren't helping	sleep deprived and anxious; naps aren't helpingâ€¦ I can see improvements and it motivates meâ€¦ hoping this trend continues.	1	2	0	1	train
insomnia	Sleep is fragmented with multiple awakenings	sleep is fragmented with multiple awakeningsâ€¦ Also, spinning thoughts and dread all morningâ€¦ hoping this trend continues.	2	2	0	-1	train
insomnia	Managed to get quality sleep and feel clear-headed	managed to get quality sleep and feel clear-headedâ€¦ On the plus side, logged my sleep; will monitor changesâ€¦ hoping this trend continues.	2	5	1	0	train
mentalhealth	Slept through the night without checking the clock	slept through the night without checking the clock. Meanwhile, deep fatigue and low mood are relentless. any tips are welcome.	1	3	1	-1	train
sleep	Three nights in a row with barely 3 hours total	three nights in a row with barely 3 hours total. â€” made a list of questions for my next appointment. not giving up.	2	4	0	0	val
sleep	Had uninterrupted sleep and finally feel rested	had uninterrupted sleep and finally feel rested. Lately, today felt lighter; grateful for support. not sure what to try next.	2	2	1	1	test
depression	Lying awake replaying thoughts; no rest	lying awake replaying thoughts; no rest. In contrast, doctor suggested tracking; starting that now. any tips are welcome.	5	3	0	0	train
insomnia	Fell asleep late and woke every hour	fell asleep late and woke every hour! However, feeling hopeful after journaling and therapy!	4	1	0	1	train
insomnia	Sleep is fragmented with multiple awakenings	sleep is fragmented with multiple awakeningsâ€¦ Additionally, today was okayâ€”nothing remarkableâ€¦ tracking it in a spreadsheet.	8	0	0	0	train
insomnia	Circadian rhythm is off; sleeping at odd times	circadian rhythm is off; sleeping at odd times. Lately, spinning thoughts and dread all morning. will revisit this in a week.	0	3	0	-1	val
insomnia	Lying awake replaying thoughts; no rest	lying awake replaying thoughts; no rest. Also, feeling hopeful after journaling and therapy. tracking it in a spreadsheet.	1	1	0	1	train
depression	Another 2-hour nightâ€”my eyes burn	another 2-hour nightâ€”my eyes burn. Lately, made a list of questions for my next appointment. writing this down to stay accountable.	1	4	0	0	train
depression	Fell asleep quickly and stayed asleep till morning	fell asleep quickly and stayed asleep till morning. â€” woke up already defeated; nothing helps. might bring this up with my GP.	5	1	1	-1	train
depression	Fell asleep late and woke every hour	fell asleep late and woke every hour. Lately, emotionally exhausted; nothing seems to work. writing this down to stay accountable.	7	2	0	-1	train
mentalhealth	Tried sleep meditations but my mind kept racing	tried sleep meditations but my mind kept racingâ€¦ â€” motivation is gone; sadness keeps creeping inâ€¦ not giving up.	1	2	0	-1	train
insomnia	Another 5-hour nightâ€”my eyes burn	another 5-hour nightâ€”my eyes burn. On the plus side, spinning thoughts and dread all morning. writing this down to stay accountable.	1	0	0	-1	train
sleep	Fell asleep quickly and stayed asleep till morning	fell asleep quickly and stayed asleep till morningâ€¦ Additionally, woke up already defeated; nothing helpsâ€¦ curious if others feel the same.	5	4	1	-1	test
depression	Fell asleep quickly and stayed asleep till morning	fell asleep quickly and stayed asleep till morning. Lately, spinning thoughts and dread all morning. any tips are welcome.	1	1	1	-1	train
depression	Fell asleep late and woke every hour	fell asleep late and woke every hour. â€” emotionally exhausted; nothing seems to work. writing this down to stay accountable.	3	2	0	-1	test
mentalhealth	Insomnia is hitting hardâ€”tossing and turning for hours	insomnia is hitting hardâ€”tossing and turning for hours! On the plus side, just documenting this for myself! hoping this trend continues.	4	8	0	0	train
depression	My sleep schedule is stabilizing; fewer awakenings this few days	my sleep schedule is stabilizing; fewer awakenings this few daysâ€¦ spinning thoughts and dread all morningâ€¦ any tips are welcome.	4	2	1	-1	train
mentalhealth	My sleep schedule is stabilizing; fewer awakenings this few days	my sleep schedule is stabilizing; fewer awakenings this few daysâ€¦ Meanwhile, today was okayâ€”nothing remarkableâ€¦ not sure what to try next.	0	2	1	0	train
mentalhealth	Went to bed early and actually stayed asleep	went to bed early and actually stayed asleep! On the plus side, everything feels heavy and pointless lately! trying to be patient with myself.	2	49	1	-1	train
mentalhealth	First full night of rest in weeksâ€”feels amazing	first full night of rest in weeksâ€”feels amazingâ€¦ just documenting this for myselfâ€¦	1	1	1	0	train
depression	Up at 5am every night; exhausted during the day	up at 5am every night; exhausted during the day. Lately, it's hard to see a way out right now. will revisit this in a week.	2	0	0	-1	train
depression	Had uninterrupted sleep and finally feel rested	had uninterrupted sleep and finally feel restedâ€¦ On the plus side, today was okayâ€”nothing remarkableâ€¦ tracking it in a spreadsheet.	4	0	1	0	test
mentalhealth	Up at 1am every night; exhausted during the day	up at 1am every night; exhausted during the day! On the plus side, it's hard to see a way out right now! any tips are welcome.	8	4	0	-1	train
mentalhealth	Can't fall asleep despite trying routines and tea	can't fall asleep despite trying routines and tea! not sure how to feel; taking it day by day! not sure what to try next.	6	8	0	0	test
sleep	Lying awake replaying thoughts; no rest	lying awake replaying thoughts; no rest. â€” made a list of questions for my next appointment. will revisit this in a week.	2	2	0	0	val
mentalhealth	Circadian rhythm is off; sleeping at odd times	circadian rhythm is off; sleeping at odd times. everything feels heavy and pointless lately. curious if others feel the same.	4	1	0	-1	train
mentalhealth	Insomnia is hitting hardâ€”tossing and turning for hours	insomnia is hitting hardâ€”tossing and turning for hours. I recognised a trigger and handled it better. not giving up.	0	0	0	1	test
insomnia	Sleep deprived and anxious; naps aren't helping	sleep deprived and anxious; naps aren't helping! Also, motivation is gone; sadness keeps creeping in! might bring this up with my GP.	4	6	0	-1	train
mentalhealth	Nightmares woke me repeatedly; feel wrecked	nightmares woke me repeatedly; feel wrecked. Additionally, emotionally exhausted; nothing seems to work. tracking it in a spreadsheet.	3	2	0	-1	train
sleep	Slept soundly for 8 hours and woke up feeling refreshed	slept soundly for 8 hours and woke up feeling refreshed. Lately, I feel hopeless and drained after another bad night. not giving up.	2	0	1	-1	train
sleep	Sleep deprived and anxious; naps aren't helping	sleep deprived and anxious; naps aren't helping! Lately, I can see improvements and it motivates me! might bring this up with my GP.	2	15	0	1	test
mentalhealth	Circadian rhythm is off; sleeping at odd times	circadian rhythm is off; sleeping at odd times. Lately, making progressâ€”tiny steps but forward. any tips are welcome.	1	4	0	1	val
sleep	Circadian rhythm is off; sleeping at odd times	circadian rhythm is off; sleeping at odd times! However, I can see improvements and it motivates me! curious if others feel the same.	1	11	0	1	train
depression	I keep waking up at 4am and cannot return to sleep	I keep waking up at 4am and cannot return to sleep. On the plus side, woke up already defeated; nothing helps.	4	2	0	-1	train
depression	Nightmares woke me repeatedly; feel wrecked	nightmares woke me repeatedly; feel wrecked! checking in with myself; neutral overall! writing this down to stay accountable.	3	0	0	0	train
insomnia	I keep waking up at 2am and cannot return to sleep	I keep waking up at 2am and cannot return to sleep. Lately, deep fatigue and low mood are relentless. not sure what to try next.	2	4	0	-1	train
insomnia	Consistent 7	consistent 7.5-hour nights lately; mood is liftingâ€¦ In contrast, not sure how to feel; taking it day by dayâ€¦ might bring this up with my GP.	2	5	1	0	val
depression	Went to bed early and actually stayed asleep	went to bed early and actually stayed asleepâ€¦ Additionally, made a list of questions for my next appointmentâ€¦ any tips are welcome.	2	9	1	0	train
depression	Up at 4am every night; exhausted during the day	up at 4am every night; exhausted during the day! â€” tearing up randomly and isolating again! not sure what to try next.	1	0	0	-1	train
mentalhealth	Sleep is fragmented with multiple awakenings	sleep is fragmented with multiple awakenings. â€” tried a new routine; results are unclear. might bring this up with my GP.	8	7	0	0	train
sleep	Managed to get quality sleep and feel clear-headed	managed to get quality sleep and feel clear-headed! Lately, just documenting this for myself! not giving up.	2	0	1	0	train
insomnia	Can't fall asleep despite trying routines and tea	can't fall asleep despite trying routines and teaâ€¦ Also, I feel hopeless and drained after another bad nightâ€¦ writing this down to stay accountable.	0	3	0	-1	train
sleep	Fell asleep quickly and stayed asleep till morning	fell asleep quickly and stayed asleep till morning. In contrast, emotionally exhausted; nothing seems to work. might bring this up with my GP.	1	0	1	-1	train
depression	Slept through the night without checking the clock	slept through the night without checking the clock. In contrast, spinning thoughts and dread all morning. curious if others feel the same.	3	0	1	-1	train
sleep	Lying awake replaying thoughts; no rest	lying awake replaying thoughts; no rest. Lately, I feel hopeless and drained after another bad night. any tips are welcome.	2	3	0	-1	train
insomnia	I keep waking up at 5am and cannot return to sleep	I keep waking up at 5am and cannot return to sleep. On the plus side, getting back into routines is paying off. trying to be patient with myself.	3	6	0	1	val
insomnia	Tried sleep meditations but my mind kept racing	tried sleep meditations but my mind kept racingâ€¦ Additionally, not sure how to feel; taking it day by dayâ€¦ not sure what to try next.	15	1	0	0	train
insomnia	Sleep is fragmented with multiple awakenings	sleep is fragmented with multiple awakenings. Lately, it's hard to see a way out right now. not giving up.	2	2	0	-1	test
mentalhealth	Lying awake replaying thoughts; no rest	lying awake replaying thoughts; no rest. Also, overwhelmed and empty; can't shake this mood. tracking it in a spreadsheet.	7	3	0	-1	train
depression	Went to bed early and actually stayed asleep	went to bed early and actually stayed asleep. â€” everything feels heavy and pointless lately. hoping this trend continues.	1	14	1	-1	val
sleep	Three nights in a row with barely 5 hours total	three nights in a row with barely 5 hours total. today felt lighter; grateful for support. any tips are welcome.	3	1	0	1	train
mentalhealth	Tried sleep meditations but my mind kept racing	tried sleep meditations but my mind kept racingâ€¦ On the plus side, tearing up randomly and isolating againâ€¦ tracking it in a spreadsheet.	4	2	0	-1	val
mentalhealth	First full night of rest in monthsâ€”feels amazing	first full night of rest in monthsâ€”feels amazing. In contrast, tearing up randomly and isolating again. hoping this trend continues.	12	0	1	-1	train
depression	Managed to get quality sleep and feel clear-headed	managed to get quality sleep and feel clear-headed. Meanwhile, experimenting with habits; mixed outcomes. curious if others feel the same.	14	4	1	0	val
depression	Fell asleep quickly and stayed asleep till morning	fell asleep quickly and stayed asleep till morning. In contrast, emotionally exhausted; nothing seems to work. hoping this trend continues.	3	14	1	-1	val
sleep	Managed to get quality sleep and feel clear-headed	managed to get quality sleep and feel clear-headed. On the plus side, woke up already defeated; nothing helps. curious if others feel the same.	4	1	1	-1	train
depression	Sleep hygiene routine seems to be working at last	sleep hygiene routine seems to be working at last. Lately, making progressâ€”tiny steps but forward. not giving up.	0	0	1	1	train
depression	Insomnia is hitting hardâ€”tossing and turning for hours	insomnia is hitting hardâ€”tossing and turning for hoursâ€¦ had a good talk with a friend and it helpedâ€¦ not giving up.	1	9	0	1	train
insomnia	Went to bed early and actually stayed asleep	went to bed early and actually stayed asleep. However, today felt lighter; grateful for support. might bring this up with my GP.	2	1	1	1	train
depression	Lying awake replaying thoughts; no rest	lying awake replaying thoughts; no rest! Additionally, mood is stable; practicing self-compassion! might bring this up with my GP.	11	2	0	1	train
sleep	Fell asleep late and woke every hour	fell asleep late and woke every hourâ€¦ In contrast, today was okayâ€”nothing remarkableâ€¦ curious if others feel the same.	1	1	0	0	test
sleep	Can't fall asleep despite trying routines and tea	can't fall asleep despite trying routines and tea! Meanwhile, it's hard to see a way out right now! any tips are welcome.	3	3	0	-1	train
mentalhealth	Up at 2am every night; exhausted during the day	up at 2am every night; exhausted during the day! Also, small wins add up; I'm proud of myself!	1	1	0	1	train
mentalhealth	Can't fall asleep despite trying routines and tea	can't fall asleep despite trying routines and tea. In contrast, I recognised a trigger and handled it better. writing this down to stay accountable.	0	1	0	1	train
sleep	Managed to get quality sleep and feel clear-headed	managed to get quality sleep and feel clear-headedâ€¦ In contrast, tearing up randomly and isolating againâ€¦ trying to be patient with myself.	3	0	1	-1	train
insomnia	Tried sleep meditations but my mind kept racing	tried sleep meditations but my mind kept racing. On the plus side, it's hard to see a way out right now. curious if others feel the same.	0	2	0	-1	train
sleep	Slept soundly for 6	slept soundly for 6.5 hours and woke up feeling refreshed. Additionally, doctor suggested tracking; starting that now. tracking it in a spreadsheet.	3	3	1	0	test
insomnia	Slept well last night; energy levels are back	slept well last night; energy levels are back. Lately, everything feels heavy and pointless lately. curious if others feel the same.	1	0	1	-1	train
mentalhealth	Slept well last night; energy levels are back	slept well last night; energy levels are back. small wins add up; I'm proud of myself. hoping this trend continues.	5	0	1	1	test
mentalhealth	I keep waking up at 5am and cannot return to sleep	I keep waking up at 5am and cannot return to sleep. On the plus side, motivation is gone; sadness keeps creeping in. not giving up.	3	1	0	-1	train
insomnia	Three nights in a row with barely 5 hours total	three nights in a row with barely 5 hours total. Additionally, emotionally exhausted; nothing seems to work. not giving up.	4	0	0	-1	train
insomnia	Fell asleep late and woke every hour	fell asleep late and woke every hour! Additionally, motivation is gone; sadness keeps creeping in! trying to be patient with myself.	8	4	0	-1	train
depression	Managed to get quality sleep and feel clear-headed	managed to get quality sleep and feel clear-headed. In contrast, everything feels heavy and pointless lately. any tips are welcome.	5	19	1	-1	test
sleep	Restless legs kept me up most of the night	restless legs kept me up most of the nightâ€¦ However, woke up already defeated; nothing helpsâ€¦ tracking it in a spreadsheet.	3	6	0	-1	train
insomnia	Fell asleep late and woke every hour	fell asleep late and woke every hour. Lately, I can see improvements and it motivates me. not sure what to try next.	1	4	0	1	train
depression	I keep waking up at 3am and cannot return to sleep	I keep waking up at 3am and cannot return to sleep. Meanwhile, feeling hopeful after journaling and therapy. tracking it in a spreadsheet.	2	5	0	1	train
mentalhealth	Circadian rhythm is off; sleeping at odd times	circadian rhythm is off; sleeping at odd times. Meanwhile, I recognised a trigger and handled it better. not giving up.	0	2	0	1	train
sleep	Restless legs kept me up most of the night	restless legs kept me up most of the night! On the plus side, reading about sleep hygiene; undecided what to try! curious if others feel the same.	0	4	0	0	train
mentalhealth	Insomnia is hitting hardâ€”tossing and turning for hours	insomnia is hitting hardâ€”tossing and turning for hours! Lately, small wins add up; I'm proud of myself! tracking it in a spreadsheet.	1	3	0	1	test
insomnia	Can't fall asleep despite trying routines and tea	can't fall asleep despite trying routines and tea. Lately, doctor suggested tracking; starting that now. trying to be patient with myself.	1	3	0	0	test
depression	Can't fall asleep despite trying routines and tea	can't fall asleep despite trying routines and tea. In contrast, spinning thoughts and dread all morning.	5	7	0	-1	train
insomnia	Fell asleep late and woke every hour	fell asleep late and woke every hour. â€” woke up already defeated; nothing helps.	5	1	0	-1	train
sleep	Sleep is fragmented with multiple awakenings	sleep is fragmented with multiple awakeningsâ€¦ â€” spinning thoughts and dread all morningâ€¦ not giving up.	4	0	0	-1	train
mentalhealth	Fell asleep quickly and stayed asleep till morning	fell asleep quickly and stayed asleep till morning. Also, it's hard to see a way out right now. tracking it in a spreadsheet.	6	0	1	-1	val
depression	Fell asleep quickly and stayed asleep till morning	fell asleep quickly and stayed asleep till morning! â€” doctor suggested tracking; starting that now! tracking it in a spreadsheet.	1	2	1	0	test
depression	Restless legs kept me up most of the night	restless legs kept me up most of the night! On the plus side, not sure how to feel; taking it day by day! not sure what to try next.	1	1	0	0	train
mentalhealth	Up at 4am every night; exhausted during the day	up at 4am every night; exhausted during the day. Additionally, made a list of questions for my next appointment.	0	1	0	0	val
mentalhealth	Sleep is fragmented with multiple awakenings	sleep is fragmented with multiple awakenings. Meanwhile, tried a new routine; results are unclear. any tips are welcome.	2	1	0	0	train
insomnia	Sleep deprived and anxious; naps aren't helping	sleep deprived and anxious; naps aren't helpingâ€¦ Meanwhile, it's hard to see a way out right nowâ€¦ not giving up.	3	4	0	-1	train
insomnia	Lying awake replaying thoughts; no rest	lying awake replaying thoughts; no restâ€¦ Additionally, tearing up randomly and isolating againâ€¦ might bring this up with my GP.	5	1	0	-1	train
mentalhealth	Slept well last night; energy levels are back	slept well last night; energy levels are backâ€¦ Meanwhile, it's hard to see a way out right nowâ€¦ hoping this trend continues.	14	15	1	-1	train
insomnia	Circadian rhythm is off; sleeping at odd times	circadian rhythm is off; sleeping at odd times. â€” woke up already defeated; nothing helps. any tips are welcome.	8	10	0	-1	train
sleep	I keep waking up at 1am and cannot return to sleep	I keep waking up at 1am and cannot return to sleep. However, not sure how to feel; taking it day by day. hoping this trend continues.	1	1	0	0	train
insomnia	My sleep schedule is stabilizing; fewer awakenings this few days	my sleep schedule is stabilizing; fewer awakenings this few days. Meanwhile, feeling hopeful after journaling and therapy.	18	2	1	1	train
depression	Lying awake replaying thoughts; no rest	lying awake replaying thoughts; no rest! â€” spinning thoughts and dread all morning! tracking it in a spreadsheet.	1	3	0	-1	test
insomnia	Fell asleep late and woke every hour	fell asleep late and woke every hour! Lately, overwhelmed and empty; can't shake this mood! hoping this trend continues.	0	1	0	-1	val
mentalhealth	Can't fall asleep despite trying routines and tea	can't fall asleep despite trying routines and teaâ€¦ Additionally, I feel hopeless and drained after another bad nightâ€¦ will revisit this in a week.	2	3	0	-1	train
depression	Up at 3am every night; exhausted during the day	up at 3am every night; exhausted during the dayâ€¦ Lately, reading about sleep hygiene; undecided what to tryâ€¦	5	10	0	0	val
sleep	Lying awake replaying thoughts; no rest	lying awake replaying thoughts; no restâ€¦ In contrast, logged my sleep; will monitor changesâ€¦ might bring this up with my GP.	8	0	0	0	train
insomnia	Sleep is fragmented with multiple awakenings	sleep is fragmented with multiple awakenings. made a list of questions for my next appointment. curious if others feel the same.	3	4	0	0	train
mentalhealth	Slept well last night; energy levels are back	slept well last night; energy levels are back. In contrast, I feel hopeless and drained after another bad night. tracking it in a spreadsheet.	1	1	1	-1	train
depression	Slept soundly for 9 hours and woke up feeling refreshed	slept soundly for 9 hours and woke up feeling refreshed. â€” reading about sleep hygiene; undecided what to try. trying to be patient with myself.	4	0	1	0	train
insomnia	Tried sleep meditations but my mind kept racing	tried sleep meditations but my mind kept racing. Lately, reading about sleep hygiene; undecided what to try. trying to be patient with myself.	0	1	0	0	test
sleep	Slept soundly for 8	slept soundly for 8.5 hours and woke up feeling refreshed. â€” I recognised a trigger and handled it better. not sure what to try next.	1	2	1	1	train
mentalhealth	Tried sleep meditations but my mind kept racing	tried sleep meditations but my mind kept racing. Lately, motivation is gone; sadness keeps creeping in. not sure what to try next.	0	1	0	-1	train
mentalhealth	Slept well last night; energy levels are back	slept well last night; energy levels are back. emotionally exhausted; nothing seems to work. writing this down to stay accountable.	7	0	1	-1	train
insomnia	Rested properly; fewer early-morning awakenings	rested properly; fewer early-morning awakeningsâ€¦ Meanwhile, deep fatigue and low mood are relentlessâ€¦ hoping this trend continues.	7	0	1	-1	train
sleep	Slept soundly for 8	slept soundly for 8.5 hours and woke up feeling refreshed! In contrast, I feel hopeless and drained after another bad night! not sure what to try next.	1	2	1	-1	train
insomnia	Deep sleep for 8	deep sleep for 8.5 hours; no nightmares! Meanwhile, experimenting with habits; mixed outcomes! will revisit this in a week.	11	2	1	0	train
insomnia	Another 4-hour nightâ€”my eyes burn	another 4-hour nightâ€”my eyes burnâ€¦ On the plus side, woke up already defeated; nothing helpsâ€¦ any tips are welcome.	3	2	0	-1	train
sleep	Three nights in a row with barely 5 hours total	three nights in a row with barely 5 hours totalâ€¦ today was okayâ€”nothing remarkableâ€¦ hoping this trend continues.	1	3	0	0	train
sleep	Had uninterrupted sleep and finally feel rested	had uninterrupted sleep and finally feel rested. However, emotionally exhausted; nothing seems to work. might bring this up with my GP.	4	0	1	-1	test
sleep	Can't fall asleep despite trying routines and tea	can't fall asleep despite trying routines and tea. However, experimenting with habits; mixed outcomes. writing this down to stay accountable.	9	3	0	0	train
insomnia	Lying awake replaying thoughts; no rest	lying awake replaying thoughts; no rest. â€” made a list of questions for my next appointment. tracking it in a spreadsheet.	8	1	0	0	train
sleep	Melatonin helped; stayed asleep and woke refreshed	melatonin helped; stayed asleep and woke refreshed. Lately, it's hard to see a way out right now. hoping this trend continues.	3	6	1	-1	train
insomnia	Sleep deprived and anxious; naps aren't helping	sleep deprived and anxious; naps aren't helping! â€” made a list of questions for my next appointment! trying to be patient with myself.	0	3	0	0	train
mentalhealth	Can't fall asleep despite trying routines and tea	can't fall asleep despite trying routines and teaâ€¦ Lately, therapy homework clicked this weekâ€¦ trying to be patient with myself.	0	2	0	1	train
sleep	My sleep schedule is stabilizing; fewer awakenings this week	my sleep schedule is stabilizing; fewer awakenings this weekâ€¦ In contrast, overwhelmed and empty; can't shake this moodâ€¦ any tips are welcome.	0	2	1	-1	train
sleep	Managed to get quality sleep and feel clear-headed	managed to get quality sleep and feel clear-headed. In contrast, spinning thoughts and dread all morning. any tips are welcome.	10	0	1	-1	val
insomnia	Sleep deprived and anxious; naps aren't helping	sleep deprived and anxious; naps aren't helping. On the plus side, everything feels heavy and pointless lately.	1	2	0	-1	train
sleep	Circadian rhythm is off; sleeping at odd times	circadian rhythm is off; sleeping at odd times! Meanwhile, spinning thoughts and dread all morning! any tips are welcome.	11	6	0	-1	val
insomnia	Fell asleep quickly and stayed asleep till morning	fell asleep quickly and stayed asleep till morning. On the plus side, overwhelmed and empty; can't shake this mood. might bring this up with my GP.	2	1	1	-1	test
insomnia	Slept through the night without checking the clock	slept through the night without checking the clock. However, everything feels heavy and pointless lately. trying to be patient with myself.	9	4	1	-1	train
sleep	Tracked sleep and finally hit my target for 7 days	tracked sleep and finally hit my target for 7 days. Meanwhile, doctor suggested tracking; starting that now. tracking it in a spreadsheet.	1	0	1	0	train
mentalhealth	Tried sleep meditations but my mind kept racing	tried sleep meditations but my mind kept racing. Lately, today was okayâ€”nothing remarkable. not sure what to try next.	23	1	0	0	train
sleep	Lying awake replaying thoughts; no rest	lying awake replaying thoughts; no rest. Meanwhile, made a list of questions for my next appointment. curious if others feel the same.	9	5	0	0	train
depression	Sleep is fragmented with multiple awakenings	sleep is fragmented with multiple awakenings. just documenting this for myself. curious if others feel the same.	6	1	0	0	val
insomnia	Restless legs kept me up most of the night	restless legs kept me up most of the night. â€” overwhelmed and empty; can't shake this mood. might bring this up with my GP.	1	0	0	-1	test
depression	Awake all night again; can't switch off my brain	awake all night again; can't switch off my brain. â€” I recognised a trigger and handled it better.	1	2	0	1	train
mentalhealth	Nightmares woke me repeatedly; feel wrecked	nightmares woke me repeatedly; feel wreckedâ€¦ Meanwhile, reading about sleep hygiene; undecided what to tryâ€¦ writing this down to stay accountable.	3	0	0	0	train
sleep	Insomnia is hitting hardâ€”tossing and turning for hours	insomnia is hitting hardâ€”tossing and turning for hours. everything feels heavy and pointless lately. will revisit this in a week.	0	0	0	-1	val
sleep	Slept through the night without checking the clock	slept through the night without checking the clockâ€¦ Also, mood is stable; practicing self-compassionâ€¦ will revisit this in a week.	7	0	1	1	train
insomnia	Fell asleep late and woke every hour	fell asleep late and woke every hour. Additionally, everything feels heavy and pointless lately. tracking it in a spreadsheet.	0	1	0	-1	val
sleep	Tried sleep meditations but my mind kept racing	tried sleep meditations but my mind kept racing! Also, deep fatigue and low mood are relentless! might bring this up with my GP.	4	9	0	-1	train
depression	Another 3-hour nightâ€”my eyes burn	another 3-hour nightâ€”my eyes burn. Additionally, not sure how to feel; taking it day by day.	3	1	0	0	train
depression	I keep waking up at 1am and cannot return to sleep	I keep waking up at 1am and cannot return to sleep. â€” I recognised a trigger and handled it better. not sure what to try next.	1	14	0	1	train
depression	Lying awake replaying thoughts; no rest	lying awake replaying thoughts; no rest! Also, mood is stable; practicing self-compassion! not sure what to try next.	1	9	0	1	train
depression	Restless legs kept me up most of the night	restless legs kept me up most of the night. â€” reading about sleep hygiene; undecided what to try. hoping this trend continues.	1	3	0	0	train
sleep	Three nights in a row with barely 3 hours total	three nights in a row with barely 3 hours total. â€” it's hard to see a way out right now. will revisit this in a week.	1	0	0	-1	val
depression	Tracked sleep and finally hit my target for 5 days	tracked sleep and finally hit my target for 5 daysâ€¦ However, woke up already defeated; nothing helpsâ€¦ hoping this trend continues.	2	3	1	-1	train
depression	Awake all night again; can't switch off my brain	awake all night again; can't switch off my brain. getting back into routines is paying off. might bring this up with my GP.	4	2	0	1	test
insomnia	Fell asleep quickly and stayed asleep till morning	fell asleep quickly and stayed asleep till morning. However, motivation is gone; sadness keeps creeping in. might bring this up with my GP.	13	0	1	-1	train
insomnia	Rested properly; fewer early-morning awakenings	rested properly; fewer early-morning awakeningsâ€¦ Lately, just documenting this for myselfâ€¦ tracking it in a spreadsheet.	5	7	1	0	train
sleep	Fell asleep quickly and stayed asleep till morning	fell asleep quickly and stayed asleep till morning! â€” I recognised a trigger and handled it better! hoping this trend continues.	0	2	1	1	val
sleep	Up at 1am every night; exhausted during the day	up at 1am every night; exhausted during the dayâ€¦ However, feeling hopeful after journaling and therapyâ€¦ writing this down to stay accountable.	4	1	0	1	test
depression	Insomnia is hitting hardâ€”tossing and turning for hours	insomnia is hitting hardâ€”tossing and turning for hours. Additionally, made a list of questions for my next appointment. writing this down to stay accountable.	21	9	0	0	train
sleep	Fell asleep late and woke every hour	fell asleep late and woke every hour! However, getting back into routines is paying off! any tips are welcome.	2	2	0	1	train
sleep	Tried sleep meditations but my mind kept racing	tried sleep meditations but my mind kept racing! On the plus side, it's hard to see a way out right now! tracking it in a spreadsheet.	1	3	0	-1	test
depression	Fell asleep quickly and stayed asleep till morning	fell asleep quickly and stayed asleep till morning! However, tried a new routine; results are unclear! not giving up.	5	2	1	0	val
depression	Managed to get quality sleep and feel clear-headed	managed to get quality sleep and feel clear-headed! Lately, had a good talk with a friend and it helped! tracking it in a spreadsheet.	8	3	1	1	train
sleep	Fell asleep late and woke every hour	fell asleep late and woke every hour. mood is stable; practicing self-compassion. not giving up.	4	2	0	1	train
depression	Circadian rhythm is off; sleeping at odd times	circadian rhythm is off; sleeping at odd times. spinning thoughts and dread all morning. tracking it in a spreadsheet.	6	6	0	-1	train
sleep	Consistent 9-hour nights lately; mood is lifting	consistent 9-hour nights lately; mood is liftingâ€¦ â€” deep fatigue and low mood are relentlessâ€¦ tracking it in a spreadsheet.	3	1	1	-1	test
sleep	Restless legs kept me up most of the night	restless legs kept me up most of the night! However, tried a new routine; results are unclear! will revisit this in a week.	4	5	0	0	test
sleep	Rested properly; fewer early-morning awakenings	rested properly; fewer early-morning awakenings! Also, experimenting with habits; mixed outcomes! not giving up.	3	1	1	0	val
mentalhealth	Melatonin helped; stayed asleep and woke refreshed	melatonin helped; stayed asleep and woke refreshed. However, today was okayâ€”nothing remarkable. not sure what to try next.	1	0	1	0	train
mentalhealth	Managed to get quality sleep and feel clear-headed	managed to get quality sleep and feel clear-headed. Also, I can see improvements and it motivates me. not sure what to try next.	4	0	1	1	test
insomnia	Deep sleep for 6	deep sleep for 6.5 hours; no nightmares. Also, just documenting this for myself. not sure what to try next.	5	7	1	0	train
sleep	I keep waking up at 3am and cannot return to sleep	I keep waking up at 3am and cannot return to sleepâ€¦ â€” I recognised a trigger and handled it betterâ€¦ not giving up.	1	0	0	1	val
sleep	Insomnia is hitting hardâ€”tossing and turning for hours	insomnia is hitting hardâ€”tossing and turning for hours! However, deep fatigue and low mood are relentless!	1	8	0	-1	test
sleep	Tried sleep meditations but my mind kept racing	tried sleep meditations but my mind kept racing. On the plus side, I feel hopeless and drained after another bad night. not sure what to try next.	0	5	0	-1	train
depression	Managed to get quality sleep and feel clear-headed	managed to get quality sleep and feel clear-headed. Lately, experimenting with habits; mixed outcomes. not sure what to try next.	8	6	1	0	train
sleep	Circadian rhythm is off; sleeping at odd times	circadian rhythm is off; sleeping at odd times! However, tearing up randomly and isolating again! writing this down to stay accountable.	2	0	0	-1	train
mentalhealth	First full night of rest in monthsâ€”feels amazing	first full night of rest in monthsâ€”feels amazing. Additionally, feeling hopeful after journaling and therapy. any tips are welcome.	0	8	1	1	train
mentalhealth	Another 5-hour nightâ€”my eyes burn	another 5-hour nightâ€”my eyes burn. deep fatigue and low mood are relentless. not giving up.	2	0	0	-1	train
depression	I keep waking up at 3am and cannot return to sleep	I keep waking up at 3am and cannot return to sleep! Meanwhile, spinning thoughts and dread all morning! tracking it in a spreadsheet.	3	0	0	-1	train
depression	Fell asleep late and woke every hour	fell asleep late and woke every hourâ€¦ Additionally, I can see improvements and it motivates meâ€¦ curious if others feel the same.	0	1	0	1	val
depression	Insomnia is hitting hardâ€”tossing and turning for hours	insomnia is hitting hardâ€”tossing and turning for hours. In contrast, made a list of questions for my next appointment. writing this down to stay accountable.	1	1	0	0	train
sleep	Lying awake replaying thoughts; no rest	lying awake replaying thoughts; no restâ€¦ not sure how to feel; taking it day by dayâ€¦ not sure what to try next.	1	9	0	0	train
insomnia	Up at 3am every night; exhausted during the day	up at 3am every night; exhausted during the day! â€” today felt lighter; grateful for support! might bring this up with my GP.	0	2	0	1	train
depression	Melatonin helped; stayed asleep and woke refreshed	melatonin helped; stayed asleep and woke refreshed! Also, motivation is gone; sadness keeps creeping in! not giving up.	4	13	1	-1	train
insomnia	Went to bed early and actually stayed asleep	went to bed early and actually stayed asleep. However, checking in with myself; neutral overall. trying to be patient with myself.	6	0	1	0	test
insomnia	I keep waking up at 4am and cannot return to sleep	I keep waking up at 4am and cannot return to sleep! However, today felt lighter; grateful for support! will revisit this in a week.	0	1	0	1	train
mentalhealth	Up at 2am every night; exhausted during the day	up at 2am every night; exhausted during the day. In contrast, reading about sleep hygiene; undecided what to try. any tips are welcome.	1	13	0	0	train
insomnia	Awake all night again; can't switch off my brain	awake all night again; can't switch off my brain! â€” tearing up randomly and isolating again! any tips are welcome.	2	1	0	-1	train
insomnia	Circadian rhythm is off; sleeping at odd times	circadian rhythm is off; sleeping at odd times. Lately, everything feels heavy and pointless lately. writing this down to stay accountable.	1	1	0	-1	train
insomnia	Nightmares woke me repeatedly; feel wrecked	nightmares woke me repeatedly; feel wrecked! On the plus side, today was okayâ€”nothing remarkable! tracking it in a spreadsheet.	0	1	0	0	train
mentalhealth	Sleep is fragmented with multiple awakenings	sleep is fragmented with multiple awakenings! On the plus side, I recognised a trigger and handled it better! curious if others feel the same.	0	6	0	1	train
mentalhealth	Can't fall asleep despite trying routines and tea	can't fall asleep despite trying routines and tea! â€” made a list of questions for my next appointment! trying to be patient with myself.	3	14	0	0	train
mentalhealth	Insomnia is hitting hardâ€”tossing and turning for hours	insomnia is hitting hardâ€”tossing and turning for hours! Meanwhile, everything feels heavy and pointless lately! will revisit this in a week.	4	1	0	-1	train
insomnia	Nightmares woke me repeatedly; feel wrecked	nightmares woke me repeatedly; feel wreckedâ€¦ On the plus side, small wins add up; I'm proud of myselfâ€¦ curious if others feel the same.	9	0	0	1	train
sleep	Fell asleep late and woke every hour	fell asleep late and woke every hour. Lately, checking in with myself; neutral overall. will revisit this in a week.	1	6	0	0	test
sleep	Can't fall asleep despite trying routines and tea	can't fall asleep despite trying routines and tea. On the plus side, everything feels heavy and pointless lately.	1	4	0	-1	train
depression	Awake all night again; can't switch off my brain	awake all night again; can't switch off my brain. In contrast, checking in with myself; neutral overall. not giving up.	6	6	0	0	train
insomnia	Fell asleep late and woke every hour	fell asleep late and woke every hour. emotionally exhausted; nothing seems to work. might bring this up with my GP.	1	5	0	-1	train
sleep	I keep waking up at 4am and cannot return to sleep	I keep waking up at 4am and cannot return to sleepâ€¦ not sure how to feel; taking it day by dayâ€¦ tracking it in a spreadsheet.	0	0	0	0	train
sleep	Tried sleep meditations but my mind kept racing	tried sleep meditations but my mind kept racing! tearing up randomly and isolating again! might bring this up with my GP.	1	1	0	-1	train
sleep	Restless legs kept me up most of the night	restless legs kept me up most of the night. â€” I can see improvements and it motivates me. writing this down to stay accountable.	8	5	0	1	val
depression	Sleep deprived and anxious; naps aren't helping	sleep deprived and anxious; naps aren't helping. Meanwhile, reading about sleep hygiene; undecided what to try. will revisit this in a week.	1	4	0	0	val
mentalhealth	Insomnia is hitting hardâ€”tossing and turning for hours	insomnia is hitting hardâ€”tossing and turning for hoursâ€¦ However, just documenting this for myselfâ€¦ not sure what to try next.	0	6	0	0	train
insomnia	Awake all night again; can't switch off my brain	awake all night again; can't switch off my brain! â€” experimenting with habits; mixed outcomes! hoping this trend continues.	16	4	0	0	train
mentalhealth	Sleep is fragmented with multiple awakenings	sleep is fragmented with multiple awakenings! However, experimenting with habits; mixed outcomes! might bring this up with my GP.	3	1	0	0	train
sleep	Rested properly; fewer early-morning awakenings	rested properly; fewer early-morning awakenings. However, deep fatigue and low mood are relentless. not sure what to try next.	0	0	1	-1	train
insomnia	Awake all night again; can't switch off my brain	awake all night again; can't switch off my brain. Lately, tearing up randomly and isolating again. tracking it in a spreadsheet.	1	1	0	-1	train
depression	Slept through the night without checking the clock	slept through the night without checking the clockâ€¦ Lately, not sure how to feel; taking it day by dayâ€¦	1	4	1	0	train
insomnia	Can't fall asleep despite trying routines and tea	can't fall asleep despite trying routines and tea. On the plus side, small wins add up; I'm proud of myself. curious if others feel the same.	3	4	0	1	train
mentalhealth	Nightmares woke me repeatedly; feel wrecked	nightmares woke me repeatedly; feel wreckedâ€¦ tried a new routine; results are unclearâ€¦ might bring this up with my GP.	2	0	0	0	train
mentalhealth	Sleep deprived and anxious; naps aren't helping	sleep deprived and anxious; naps aren't helping. â€” not sure how to feel; taking it day by day. any tips are welcome.	6	0	0	0	train
insomnia	Tried sleep meditations but my mind kept racing	tried sleep meditations but my mind kept racingâ€¦ Also, emotionally exhausted; nothing seems to workâ€¦ tracking it in a spreadsheet.	4	3	0	-1	train
insomnia	I keep waking up at 4am and cannot return to sleep	I keep waking up at 4am and cannot return to sleep. Meanwhile, overwhelmed and empty; can't shake this mood. curious if others feel the same.	1	2	0	-1	train
mentalhealth	Slept well last night; energy levels are back	slept well last night; energy levels are backâ€¦ Lately, everything feels heavy and pointless latelyâ€¦ hoping this trend continues.	1	1	1	-1	train
depression	Tried sleep meditations but my mind kept racing	tried sleep meditations but my mind kept racing! â€” tried a new routine; results are unclear! not giving up.	2	1	0	0	train
insomnia	Slept well last night; energy levels are back	slept well last night; energy levels are back. â€” experimenting with habits; mixed outcomes. trying to be patient with myself.	1	1	1	0	val
mentalhealth	I keep waking up at 1am and cannot return to sleep	I keep waking up at 1am and cannot return to sleep. Meanwhile, I feel hopeless and drained after another bad night.	0	1	0	-1	train
depression	Up at 5am every night; exhausted during the day	up at 5am every night; exhausted during the dayâ€¦ Additionally, I feel hopeless and drained after another bad nightâ€¦ will revisit this in a week.	2	3	0	-1	train
insomnia	Circadian rhythm is off; sleeping at odd times	circadian rhythm is off; sleeping at odd times! Also, tried a new routine; results are unclear! not giving up.	6	0	0	0	train
mentalhealth	Three nights in a row with barely 5 hours total	three nights in a row with barely 5 hours total. In contrast, tried a new routine; results are unclear. not giving up.	1	1	0	0	val
depression	Melatonin helped; stayed asleep and woke refreshed	melatonin helped; stayed asleep and woke refreshedâ€¦ emotionally exhausted; nothing seems to workâ€¦ trying to be patient with myself.	12	0	1	-1	train
insomnia	Deep sleep for 6	deep sleep for 6.5 hours; no nightmares. â€” tried a new routine; results are unclear. any tips are welcome.	0	0	1	0	train
depression	Had uninterrupted sleep and finally feel rested	had uninterrupted sleep and finally feel rested! Meanwhile, logged my sleep; will monitor changes! any tips are welcome.	7	1	1	0	train
mentalhealth	Sleep is fragmented with multiple awakenings	sleep is fragmented with multiple awakenings. not sure how to feel; taking it day by day. writing this down to stay accountable.	3	5	0	0	train
mentalhealth	Awake all night again; can't switch off my brain	awake all night again; can't switch off my brain. â€” overwhelmed and empty; can't shake this mood. writing this down to stay accountable.	7	1	0	-1	train
depression	Nightmares woke me repeatedly; feel wrecked	nightmares woke me repeatedly; feel wrecked. â€” everything feels heavy and pointless lately. not giving up.	9	0	0	-1	train
sleep	Three nights in a row with barely 3 hours total	three nights in a row with barely 3 hours total! tried a new routine; results are unclear! will revisit this in a week.	8	11	0	0	train
insomnia	Three nights in a row with barely 2 hours total	three nights in a row with barely 2 hours total. On the plus side, everything feels heavy and pointless lately. not sure what to try next.	2	0	0	-1	train
mentalhealth	Deep sleep for 9 hours; no nightmares	deep sleep for 9 hours; no nightmares. Meanwhile, emotionally exhausted; nothing seems to work. will revisit this in a week.	1	71	1	-1	train
mentalhealth	Fell asleep late and woke every hour	fell asleep late and woke every hour. â€” everything feels heavy and pointless lately. tracking it in a spreadsheet.	9	2	0	-1	train
sleep	Deep sleep for 6	deep sleep for 6.5 hours; no nightmares. â€” it's hard to see a way out right now.	7	1	1	-1	train
sleep	Managed to get quality sleep and feel clear-headed	managed to get quality sleep and feel clear-headed. However, spinning thoughts and dread all morning. not giving up.	0	4	1	-1	train
insomnia	My sleep schedule is stabilizing; fewer awakenings this week	my sleep schedule is stabilizing; fewer awakenings this week. Also, everything feels heavy and pointless lately. might bring this up with my GP.	4	1	1	-1	val
depression	Consistent 9-hour nights lately; mood is lifting	consistent 9-hour nights lately; mood is liftingâ€¦ Lately, deep fatigue and low mood are relentlessâ€¦ tracking it in a spreadsheet.	1	4	1	-1	train
insomnia	Awake all night again; can't switch off my brain	awake all night again; can't switch off my brain! Meanwhile, mood is stable; practicing self-compassion! curious if others feel the same.	1	7	0	1	val
insomnia	Restless legs kept me up most of the night	restless legs kept me up most of the night. Additionally, checking in with myself; neutral overall. hoping this trend continues.	9	0	0	0	val
mentalhealth	Nightmares woke me repeatedly; feel wrecked	nightmares woke me repeatedly; feel wrecked. Also, I feel hopeless and drained after another bad night. tracking it in a spreadsheet.	3	9	0	-1	train
sleep	Up at 3am every night; exhausted during the day	up at 3am every night; exhausted during the day. â€” tried a new routine; results are unclear. not sure what to try next.	24	8	0	0	train
sleep	Slept through the night without checking the clock	slept through the night without checking the clock. Meanwhile, getting back into routines is paying off. not sure what to try next.	3	0	1	1	train
insomnia	Fell asleep quickly and stayed asleep till morning	fell asleep quickly and stayed asleep till morning. Additionally, feeling hopeful after journaling and therapy. not giving up.	1	1	1	1	train
mentalhealth	Sleep is fragmented with multiple awakenings	sleep is fragmented with multiple awakenings. logged my sleep; will monitor changes. hoping this trend continues.	9	0	0	0	train
mentalhealth	Fell asleep quickly and stayed asleep till morning	fell asleep quickly and stayed asleep till morning. On the plus side, emotionally exhausted; nothing seems to work.	1	3	1	-1	train
insomnia	I keep waking up at 5am and cannot return to sleep	I keep waking up at 5am and cannot return to sleep! In contrast, deep fatigue and low mood are relentless! tracking it in a spreadsheet.	0	0	0	-1	val
mentalhealth	Tried sleep meditations but my mind kept racing	tried sleep meditations but my mind kept racingâ€¦ Additionally, reading about sleep hygiene; undecided what to tryâ€¦ not sure what to try next.	6	1	0	0	train
sleep	Tried sleep meditations but my mind kept racing	tried sleep meditations but my mind kept racingâ€¦ In contrast, logged my sleep; will monitor changesâ€¦ writing this down to stay accountable.	1	4	0	0	train
depression	Sleep deprived and anxious; naps aren't helping	sleep deprived and anxious; naps aren't helping. Also, woke up already defeated; nothing helps. not sure what to try next.	5	0	0	-1	train
depression	Slept well last night; energy levels are back	slept well last night; energy levels are backâ€¦ Additionally, made a list of questions for my next appointmentâ€¦ not giving up.	2	0	1	0	train
mentalhealth	Three nights in a row with barely 2 hours total	three nights in a row with barely 2 hours total. However, doctor suggested tracking; starting that now. writing this down to stay accountable.	2	1	0	0	train
insomnia	Circadian rhythm is off; sleeping at odd times	circadian rhythm is off; sleeping at odd times! In contrast, woke up already defeated; nothing helps! writing this down to stay accountable.	9	0	0	-1	train
insomnia	Insomnia is hitting hardâ€”tossing and turning for hours	insomnia is hitting hardâ€”tossing and turning for hours! Lately, it's hard to see a way out right now! will revisit this in a week.	1	0	0	-1	test
sleep	Tried sleep meditations but my mind kept racing	tried sleep meditations but my mind kept racing. On the plus side, it's hard to see a way out right now. not giving up.	5	0	0	-1	train
insomnia	Nightmares woke me repeatedly; feel wrecked	nightmares woke me repeatedly; feel wrecked! In contrast, emotionally exhausted; nothing seems to work! will revisit this in a week.	5	0	0	-1	train
mentalhealth	Awake all night again; can't switch off my brain	awake all night again; can't switch off my brain. However, today was okayâ€”nothing remarkable. tracking it in a spreadsheet.	3	0	0	0	train
mentalhealth	Rested properly; fewer early-morning awakenings	rested properly; fewer early-morning awakenings! Also, everything feels heavy and pointless lately! any tips are welcome.	12	0	1	-1	test
insomnia	Sleep is fragmented with multiple awakenings	sleep is fragmented with multiple awakeningsâ€¦ â€” experimenting with habits; mixed outcomesâ€¦ not giving up.	3	0	0	0	train
mentalhealth	Sleep hygiene routine seems to be working at last	sleep hygiene routine seems to be working at last. everything feels heavy and pointless lately. will revisit this in a week.	3	3	1	-1	val
insomnia	Sleep hygiene routine seems to be working at last	sleep hygiene routine seems to be working at last. Meanwhile, reading about sleep hygiene; undecided what to try. any tips are welcome.	5	1	1	0	test
insomnia	Restless legs kept me up most of the night	restless legs kept me up most of the night. â€” spinning thoughts and dread all morning. trying to be patient with myself.	2	6	0	-1	test
depression	Tried sleep meditations but my mind kept racing	tried sleep meditations but my mind kept racingâ€¦ However, had a good talk with a friend and it helpedâ€¦ trying to be patient with myself.	2	7	0	1	train
depression	Another 5-hour nightâ€”my eyes burn	another 5-hour nightâ€”my eyes burn. Lately, everything feels heavy and pointless lately. any tips are welcome.	4	3	0	-1	train
insomnia	Insomnia is hitting hardâ€”tossing and turning for hours	insomnia is hitting hardâ€”tossing and turning for hoursâ€¦ Also, doctor suggested tracking; starting that nowâ€¦ any tips are welcome.	3	1	0	0	test
depression	Slept well last night; energy levels are back	slept well last night; energy levels are back. On the plus side, motivation is gone; sadness keeps creeping in. curious if others feel the same.	1	0	1	-1	train
depression	I keep waking up at 5am and cannot return to sleep	I keep waking up at 5am and cannot return to sleep! â€” motivation is gone; sadness keeps creeping in! curious if others feel the same.	7	5	0	-1	train
insomnia	Managed to get quality sleep and feel clear-headed	managed to get quality sleep and feel clear-headed! Lately, tearing up randomly and isolating again! will revisit this in a week.	2	3	1	-1	train
sleep	Sleep hygiene routine seems to be working at last	sleep hygiene routine seems to be working at lastâ€¦ On the plus side, it's hard to see a way out right nowâ€¦ hoping this trend continues.	8	3	1	-1	train
sleep	Another 4-hour nightâ€”my eyes burn	another 4-hour nightâ€”my eyes burn! Meanwhile, making progressâ€”tiny steps but forward! writing this down to stay accountable.	2	18	0	1	train
depression	Sleep deprived and anxious; naps aren't helping	sleep deprived and anxious; naps aren't helpingâ€¦ Meanwhile, overwhelmed and empty; can't shake this moodâ€¦ tracking it in a spreadsheet.	1	4	0	-1	val
mentalhealth	Insomnia is hitting hardâ€”tossing and turning for hours	insomnia is hitting hardâ€”tossing and turning for hours. Lately, made a list of questions for my next appointment. curious if others feel the same.	9	4	0	0	train
depression	Fell asleep late and woke every hour	fell asleep late and woke every hour. However, I feel hopeless and drained after another bad night. writing this down to stay accountable.	4	2	0	-1	test
depression	I keep waking up at 5am and cannot return to sleep	I keep waking up at 5am and cannot return to sleep. In contrast, checking in with myself; neutral overall. writing this down to stay accountable.	1	3	0	0	train
insomnia	First full night of rest in weeksâ€”feels amazing	first full night of rest in weeksâ€”feels amazing! everything feels heavy and pointless lately! curious if others feel the same.	5	2	1	-1	train
mentalhealth	Tried sleep meditations but my mind kept racing	tried sleep meditations but my mind kept racing. However, everything feels heavy and pointless lately. will revisit this in a week.	0	2	0	-1	train
insomnia	Insomnia is hitting hardâ€”tossing and turning for hours	insomnia is hitting hardâ€”tossing and turning for hours. Meanwhile, deep fatigue and low mood are relentless. any tips are welcome.	1	0	0	-1	test
sleep	My sleep schedule is stabilizing; fewer awakenings this fortnight	my sleep schedule is stabilizing; fewer awakenings this fortnight. On the plus side, just documenting this for myself. not sure what to try next.	2	1	1	0	train
insomnia	Circadian rhythm is off; sleeping at odd times	circadian rhythm is off; sleeping at odd times. On the plus side, not sure how to feel; taking it day by day. hoping this trend continues.	8	4	0	0	train
sleep	Up at 3am every night; exhausted during the day	up at 3am every night; exhausted during the day! Meanwhile, I recognised a trigger and handled it better!	7	1	0	1	train
insomnia	Insomnia is hitting hardâ€”tossing and turning for hours	insomnia is hitting hardâ€”tossing and turning for hours. On the plus side, everything feels heavy and pointless lately. curious if others feel the same.	1	0	0	-1	train
mentalhealth	Tried sleep meditations but my mind kept racing	tried sleep meditations but my mind kept racingâ€¦ However, today felt lighter; grateful for supportâ€¦ not giving up.	33	4	0	1	train
insomnia	Another 4-hour nightâ€”my eyes burn	another 4-hour nightâ€”my eyes burn. However, everything feels heavy and pointless lately. writing this down to stay accountable.	2	1	0	-1	train
sleep	First full night of rest in monthsâ€”feels amazing	first full night of rest in monthsâ€”feels amazing. Additionally, it's hard to see a way out right now. curious if others feel the same.	14	1	1	-1	train
depression	Three nights in a row with barely 5 hours total	three nights in a row with barely 5 hours total! Meanwhile, tearing up randomly and isolating again! any tips are welcome.	1	1	0	-1	train
depression	I keep waking up at 5am and cannot return to sleep	I keep waking up at 5am and cannot return to sleep. â€” getting back into routines is paying off. will revisit this in a week.	0	2	0	1	train
insomnia	Restless legs kept me up most of the night	restless legs kept me up most of the nightâ€¦ Also, today was okayâ€”nothing remarkableâ€¦ will revisit this in a week.	1	1	0	0	train
sleep	Consistent 6	consistent 6.5-hour nights lately; mood is lifting! â€” tearing up randomly and isolating again! curious if others feel the same.	1	4	1	-1	test
insomnia	Sleep is fragmented with multiple awakenings	sleep is fragmented with multiple awakenings! â€” doctor suggested tracking; starting that now! trying to be patient with myself.	5	7	0	0	val
insomnia	Restless legs kept me up most of the night	restless legs kept me up most of the nightâ€¦ Lately, small wins add up; I'm proud of myselfâ€¦ tracking it in a spreadsheet.	3	0	0	1	val
depression	Awake all night again; can't switch off my brain	awake all night again; can't switch off my brainâ€¦ â€” making progressâ€”tiny steps but forwardâ€¦ trying to be patient with myself.	0	1	0	1	train
sleep	Three nights in a row with barely 5 hours total	three nights in a row with barely 5 hours total. Lately, today felt lighter; grateful for support.	1	1	0	1	train
insomnia	Rested properly; fewer early-morning awakenings	rested properly; fewer early-morning awakenings! Additionally, overwhelmed and empty; can't shake this mood! hoping this trend continues.	2	0	1	-1	val
depression	Nightmares woke me repeatedly; feel wrecked	nightmares woke me repeatedly; feel wrecked. Lately, spinning thoughts and dread all morning. not giving up.	0	1	0	-1	train
depression	Slept soundly for 6	slept soundly for 6.5 hours and woke up feeling refreshed. Additionally, tried a new routine; results are unclear. not giving up.	8	5	1	0	train
sleep	Nightmares woke me repeatedly; feel wrecked	nightmares woke me repeatedly; feel wreckedâ€¦ However, reading about sleep hygiene; undecided what to tryâ€¦ any tips are welcome.	2	7	0	0	train
depression	Restless legs kept me up most of the night	restless legs kept me up most of the night! â€” not sure how to feel; taking it day by day! not sure what to try next.	2	1	0	0	test
insomnia	Can't fall asleep despite trying routines and tea	can't fall asleep despite trying routines and tea! However, emotionally exhausted; nothing seems to work! writing this down to stay accountable.	2	3	0	-1	train
sleep	Slept well last night; energy levels are back	slept well last night; energy levels are back! Additionally, spinning thoughts and dread all morning! not giving up.	2	10	1	-1	train
insomnia	Another 2-hour nightâ€”my eyes burn	another 2-hour nightâ€”my eyes burnâ€¦ On the plus side, motivation is gone; sadness keeps creeping inâ€¦ any tips are welcome.	3	1	0	-1	val
insomnia	Slept soundly for 8 hours and woke up feeling refreshed	slept soundly for 8 hours and woke up feeling refreshed! Additionally, I recognised a trigger and handled it better! any tips are welcome.	0	6	1	1	val
insomnia	Fell asleep quickly and stayed asleep till morning	fell asleep quickly and stayed asleep till morningâ€¦ Meanwhile, overwhelmed and empty; can't shake this moodâ€¦ not giving up.	2	1	1	-1	train
sleep	Another 5-hour nightâ€”my eyes burn	another 5-hour nightâ€”my eyes burn. Lately, overwhelmed and empty; can't shake this mood. trying to be patient with myself.	4	2	0	-1	train
insomnia	Tried sleep meditations but my mind kept racing	tried sleep meditations but my mind kept racing! Lately, emotionally exhausted; nothing seems to work! hoping this trend continues.	8	5	0	-1	test
sleep	Circadian rhythm is off; sleeping at odd times	circadian rhythm is off; sleeping at odd times! However, therapy homework clicked this week! will revisit this in a week.	2	2	0	1	train
mentalhealth	Insomnia is hitting hardâ€”tossing and turning for hours	insomnia is hitting hardâ€”tossing and turning for hours. Lately, today felt lighter; grateful for support. any tips are welcome.	2	1	0	1	train
mentalhealth	Restless legs kept me up most of the night	restless legs kept me up most of the night! Additionally, feeling hopeful after journaling and therapy! might bring this up with my GP.	3	2	0	1	val
depression	Went to bed early and actually stayed asleep	went to bed early and actually stayed asleep! In contrast, making progressâ€”tiny steps but forward! might bring this up with my GP.	0	1	1	1	train
depression	Tracked sleep and finally hit my target for 10 days	tracked sleep and finally hit my target for 10 days! However, it's hard to see a way out right now!	1	1	1	-1	train
insomnia	Sleep is fragmented with multiple awakenings	sleep is fragmented with multiple awakenings! Additionally, deep fatigue and low mood are relentless! might bring this up with my GP.	1	1	0	-1	test
mentalhealth	I keep waking up at 3am and cannot return to sleep	I keep waking up at 3am and cannot return to sleep. However, woke up already defeated; nothing helps. writing this down to stay accountable.	2	0	0	-1	val
mentalhealth	Circadian rhythm is off; sleeping at odd times	circadian rhythm is off; sleeping at odd times! Lately, it's hard to see a way out right now! curious if others feel the same.	1	1	0	-1	train
sleep	Restless legs kept me up most of the night	restless legs kept me up most of the night. Meanwhile, today felt lighter; grateful for support. might bring this up with my GP.	1	1	0	1	train
depression	Another 2-hour nightâ€”my eyes burn	another 2-hour nightâ€”my eyes burn. â€” overwhelmed and empty; can't shake this mood. trying to be patient with myself.	2	3	0	-1	train
mentalhealth	Managed to get quality sleep and feel clear-headed	managed to get quality sleep and feel clear-headedâ€¦ Additionally, overwhelmed and empty; can't shake this moodâ€¦ not giving up.	2	2	1	-1	train
depression	Fell asleep quickly and stayed asleep till morning	fell asleep quickly and stayed asleep till morningâ€¦ Lately, emotionally exhausted; nothing seems to workâ€¦ tracking it in a spreadsheet.	2	5	1	-1	train
mentalhealth	Three nights in a row with barely 5 hours total	three nights in a row with barely 5 hours total. Additionally, it's hard to see a way out right now. hoping this trend continues.	0	7	0	-1	train
insomnia	Another 4-hour nightâ€”my eyes burn	another 4-hour nightâ€”my eyes burn! Also, deep fatigue and low mood are relentless! will revisit this in a week.	22	0	0	-1	train
sleep	I keep waking up at 5am and cannot return to sleep	I keep waking up at 5am and cannot return to sleep. Additionally, making progressâ€”tiny steps but forward. tracking it in a spreadsheet.	10	1	0	1	val
mentalhealth	Rested properly; fewer early-morning awakenings	rested properly; fewer early-morning awakenings. Additionally, it's hard to see a way out right now.	2	3	1	-1	train
depression	Restless legs kept me up most of the night	restless legs kept me up most of the nightâ€¦ In contrast, mood is stable; practicing self-compassionâ€¦	0	6	0	1	train
sleep	Slept soundly for 8 hours and woke up feeling refreshed	slept soundly for 8 hours and woke up feeling refreshed. â€” tearing up randomly and isolating again. writing this down to stay accountable.	5	3	1	-1	train
sleep	Sleep hygiene routine seems to be working at last	sleep hygiene routine seems to be working at last. In contrast, reading about sleep hygiene; undecided what to try. not sure what to try next.	7	6	1	0	test
mentalhealth	Lying awake replaying thoughts; no rest	lying awake replaying thoughts; no rest. Meanwhile, deep fatigue and low mood are relentless. tracking it in a spreadsheet.	1	5	0	-1	train
insomnia	Insomnia is hitting hardâ€”tossing and turning for hours	insomnia is hitting hardâ€”tossing and turning for hours. Also, logged my sleep; will monitor changes. not giving up.	0	3	0	0	train
insomnia	Managed to get quality sleep and feel clear-headed	managed to get quality sleep and feel clear-headed. In contrast, tearing up randomly and isolating again. hoping this trend continues.	7	0	1	-1	train
insomnia	Another 3-hour nightâ€”my eyes burn	another 3-hour nightâ€”my eyes burn. However, overwhelmed and empty; can't shake this mood.	6	3	0	-1	train
mentalhealth	Sleep is fragmented with multiple awakenings	sleep is fragmented with multiple awakenings. Lately, tearing up randomly and isolating again. curious if others feel the same.	9	2	0	-1	train
mentalhealth	Consistent 7-hour nights lately; mood is lifting	consistent 7-hour nights lately; mood is lifting. just documenting this for myself. curious if others feel the same.	4	6	1	0	train
insomnia	Slept well last night; energy levels are back	slept well last night; energy levels are back! Also, it's hard to see a way out right now! not giving up.	1	0	1	-1	train
insomnia	Restless legs kept me up most of the night	restless legs kept me up most of the night. However, today was okayâ€”nothing remarkable. curious if others feel the same.	1	4	0	0	train
insomnia	Circadian rhythm is off; sleeping at odd times	circadian rhythm is off; sleeping at odd times. Meanwhile, emotionally exhausted; nothing seems to work. trying to be patient with myself.	1	1	0	-1	train
insomnia	Awake all night again; can't switch off my brain	awake all night again; can't switch off my brain! Lately, making progressâ€”tiny steps but forward! trying to be patient with myself.	26	2	0	1	train
mentalhealth	Fell asleep quickly and stayed asleep till morning	fell asleep quickly and stayed asleep till morning. â€” getting back into routines is paying off. tracking it in a spreadsheet.	1	2	1	1	test
mentalhealth	Melatonin helped; stayed asleep and woke refreshed	melatonin helped; stayed asleep and woke refreshedâ€¦ In contrast, today was okayâ€”nothing remarkableâ€¦ writing this down to stay accountable.	1	1	1	0	val
insomnia	Deep sleep for 7 hours; no nightmares	deep sleep for 7 hours; no nightmares. Meanwhile, motivation is gone; sadness keeps creeping in. not sure what to try next.	1	8	1	-1	test
depression	Sleep is fragmented with multiple awakenings	sleep is fragmented with multiple awakenings. On the plus side, woke up already defeated; nothing helps. not giving up.	2	0	0	-1	train
depression	Lying awake replaying thoughts; no rest	lying awake replaying thoughts; no rest. therapy homework clicked this week. tracking it in a spreadsheet.	5	2	0	1	train
insomnia	Insomnia is hitting hardâ€”tossing and turning for hours	insomnia is hitting hardâ€”tossing and turning for hours. On the plus side, overwhelmed and empty; can't shake this mood. not giving up.	0	1	0	-1	train
sleep	Restless legs kept me up most of the night	restless legs kept me up most of the night. Also, everything feels heavy and pointless lately. not giving up.	3	1	0	-1	train
sleep	Sleep deprived and anxious; naps aren't helping	sleep deprived and anxious; naps aren't helping. Lately, emotionally exhausted; nothing seems to work. might bring this up with my GP.	8	3	0	-1	train
depression	Circadian rhythm is off; sleeping at odd times	circadian rhythm is off; sleeping at odd timesâ€¦ Meanwhile, everything feels heavy and pointless latelyâ€¦ hoping this trend continues.	2	1	0	-1	train
depression	Restless legs kept me up most of the night	restless legs kept me up most of the night! â€” therapy homework clicked this week!	1	0	0	1	train
sleep	Awake all night again; can't switch off my brain	awake all night again; can't switch off my brain! Lately, logged my sleep; will monitor changes! not giving up.	1	1	0	0	val
depression	First full night of rest in monthsâ€”feels amazing	first full night of rest in monthsâ€”feels amazing. checking in with myself; neutral overall. might bring this up with my GP.	2	2	1	0	train
depression	Restless legs kept me up most of the night	restless legs kept me up most of the night. Also, today was okayâ€”nothing remarkable. hoping this trend continues.	0	0	0	0	train
insomnia	Insomnia is hitting hardâ€”tossing and turning for hours	insomnia is hitting hardâ€”tossing and turning for hours. Meanwhile, today was okayâ€”nothing remarkable. tracking it in a spreadsheet.	2	3	0	0	val
mentalhealth	Awake all night again; can't switch off my brain	awake all night again; can't switch off my brain. Additionally, today felt lighter; grateful for support. writing this down to stay accountable.	13	3	0	1	train
mentalhealth	Managed to get quality sleep and feel clear-headed	managed to get quality sleep and feel clear-headed! Also, reading about sleep hygiene; undecided what to try!	1	2	1	0	train
depression	Melatonin helped; stayed asleep and woke refreshed	melatonin helped; stayed asleep and woke refreshed! Meanwhile, mood is stable; practicing self-compassion! curious if others feel the same.	1	1	1	1	train
sleep	Tracked sleep and finally hit my target for 14 days	tracked sleep and finally hit my target for 14 daysâ€¦ â€” motivation is gone; sadness keeps creeping inâ€¦ tracking it in a spreadsheet.	0	0	1	-1	train
mentalhealth	Lying awake replaying thoughts; no rest	lying awake replaying thoughts; no rest. Also, just documenting this for myself.	3	0	0	0	test
mentalhealth	My sleep schedule is stabilizing; fewer awakenings this month	my sleep schedule is stabilizing; fewer awakenings this month. Meanwhile, small wins add up; I'm proud of myself. hoping this trend continues.	11	0	1	1	train
sleep	Fell asleep late and woke every hour	fell asleep late and woke every hour. Additionally, deep fatigue and low mood are relentless. writing this down to stay accountable.	3	1	0	-1	train
depression	Fell asleep late and woke every hour	fell asleep late and woke every hour! â€” spinning thoughts and dread all morning! curious if others feel the same.	3	5	0	-1	train
insomnia	Up at 3am every night; exhausted during the day	up at 3am every night; exhausted during the day! In contrast, getting back into routines is paying off! curious if others feel the same.	1	3	0	1	test
depression	Fell asleep quickly and stayed asleep till morning	fell asleep quickly and stayed asleep till morning. today felt lighter; grateful for support. will revisit this in a week.	0	4	1	1	val
insomnia	Nightmares woke me repeatedly; feel wrecked	nightmares woke me repeatedly; feel wrecked. â€” today felt lighter; grateful for support. not giving up.	2	1	0	1	test
mentalhealth	I keep waking up at 2am and cannot return to sleep	I keep waking up at 2am and cannot return to sleepâ€¦ Lately, motivation is gone; sadness keeps creeping inâ€¦ not sure what to try next.	3	1	0	-1	test
insomnia	Tracked sleep and finally hit my target for 10 days	tracked sleep and finally hit my target for 10 daysâ€¦ Meanwhile, motivation is gone; sadness keeps creeping inâ€¦ hoping this trend continues.	1	3	1	-1	train
depression	Insomnia is hitting hardâ€”tossing and turning for hours	insomnia is hitting hardâ€”tossing and turning for hoursâ€¦ In contrast, spinning thoughts and dread all morningâ€¦ will revisit this in a week.	1	3	0	-1	val
sleep	Sleep is fragmented with multiple awakenings	sleep is fragmented with multiple awakenings. Additionally, I can see improvements and it motivates me. will revisit this in a week.	1	2	0	1	test
insomnia	Sleep hygiene routine seems to be working at last	sleep hygiene routine seems to be working at last. Lately, motivation is gone; sadness keeps creeping in.	2	11	1	-1	train
insomnia	Awake all night again; can't switch off my brain	awake all night again; can't switch off my brain. Additionally, just documenting this for myself. curious if others feel the same.	1	0	0	0	train
mentalhealth	Deep sleep for 6	deep sleep for 6.5 hours; no nightmaresâ€¦ In contrast, making progressâ€”tiny steps but forwardâ€¦ trying to be patient with myself.	1	0	1	1	test
depression	Sleep hygiene routine seems to be working at last	sleep hygiene routine seems to be working at last. Lately, made a list of questions for my next appointment. any tips are welcome.	2	0	1	0	val
insomnia	Melatonin helped; stayed asleep and woke refreshed	melatonin helped; stayed asleep and woke refreshed! Also, feeling hopeful after journaling and therapy! tracking it in a spreadsheet.	3	5	1	1	train
sleep	Sleep is fragmented with multiple awakenings	sleep is fragmented with multiple awakeningsâ€¦ Meanwhile, not sure how to feel; taking it day by dayâ€¦ might bring this up with my GP.	4	1	0	0	train
depression	Fell asleep late and woke every hour	fell asleep late and woke every hourâ€¦ â€” deep fatigue and low mood are relentlessâ€¦ trying to be patient with myself.	4	0	0	-1	train
sleep	I keep waking up at 5am and cannot return to sleep	I keep waking up at 5am and cannot return to sleep. Also, I recognised a trigger and handled it better. any tips are welcome.	9	5	0	1	train
insomnia	Lying awake replaying thoughts; no rest	lying awake replaying thoughts; no rest. Lately, not sure how to feel; taking it day by day. curious if others feel the same.	0	1	0	0	train
insomnia	Circadian rhythm is off; sleeping at odd times	circadian rhythm is off; sleeping at odd times! therapy homework clicked this week! will revisit this in a week.	2	3	0	1	train
mentalhealth	Nightmares woke me repeatedly; feel wrecked	nightmares woke me repeatedly; feel wrecked. On the plus side, everything feels heavy and pointless lately. tracking it in a spreadsheet.	2	0	0	-1	test
depression	Tracked sleep and finally hit my target for 7 days	tracked sleep and finally hit my target for 7 days. Additionally, tearing up randomly and isolating again. not sure what to try next.	3	5	1	-1	train
mentalhealth	Three nights in a row with barely 5 hours total	three nights in a row with barely 5 hours totalâ€¦ Meanwhile, I feel hopeless and drained after another bad nightâ€¦ not giving up.	0	4	0	-1	test
sleep	Insomnia is hitting hardâ€”tossing and turning for hours	insomnia is hitting hardâ€”tossing and turning for hoursâ€¦ However, mood is stable; practicing self-compassionâ€¦ curious if others feel the same.	1	0	0	1	train
mentalhealth	Restless legs kept me up most of the night	restless legs kept me up most of the nightâ€¦ However, today was okayâ€”nothing remarkableâ€¦	1	0	0	0	train
mentalhealth	Fell asleep quickly and stayed asleep till morning	fell asleep quickly and stayed asleep till morning. Lately, not sure how to feel; taking it day by day. trying to be patient with myself.	0	1	1	0	train
insomnia	Sleep hygiene routine seems to be working at last	sleep hygiene routine seems to be working at last. On the plus side, I feel hopeless and drained after another bad night. curious if others feel the same.	0	1	1	-1	train
sleep	Can't fall asleep despite trying routines and tea	can't fall asleep despite trying routines and tea! Meanwhile, tearing up randomly and isolating again! trying to be patient with myself.	3	0	0	-1	train
insomnia	Went to bed early and actually stayed asleep	went to bed early and actually stayed asleepâ€¦ On the plus side, tearing up randomly and isolating againâ€¦	3	3	1	-1	train
insomnia	Deep sleep for 7 hours; no nightmares	deep sleep for 7 hours; no nightmares! Additionally, it's hard to see a way out right now! tracking it in a spreadsheet.	0	3	1	-1	train
sleep	I keep waking up at 3am and cannot return to sleep	I keep waking up at 3am and cannot return to sleep. Lately, motivation is gone; sadness keeps creeping in. not giving up.	2	1	0	-1	val
sleep	Up at 5am every night; exhausted during the day	up at 5am every night; exhausted during the day! However, small wins add up; I'm proud of myself!	4	2	0	1	train
insomnia	Sleep hygiene routine seems to be working at last	sleep hygiene routine seems to be working at last! Also, tearing up randomly and isolating again! might bring this up with my GP.	2	1	1	-1	train
sleep	Sleep hygiene routine seems to be working at last	sleep hygiene routine seems to be working at last. On the plus side, tearing up randomly and isolating again. curious if others feel the same.	3	2	1	-1	train
mentalhealth	Rested properly; fewer early-morning awakenings	rested properly; fewer early-morning awakenings. checking in with myself; neutral overall. not sure what to try next.	6	1	1	0	train
sleep	Fell asleep late and woke every hour	fell asleep late and woke every hour! Meanwhile, motivation is gone; sadness keeps creeping in! writing this down to stay accountable.	5	8	0	-1	train
depression	Nightmares woke me repeatedly; feel wrecked	nightmares woke me repeatedly; feel wrecked. Also, I can see improvements and it motivates me. trying to be patient with myself.	1	5	0	1	train
depression	I keep waking up at 5am and cannot return to sleep	I keep waking up at 5am and cannot return to sleep. Additionally, today was okayâ€”nothing remarkable. might bring this up with my GP.	2	1	0	0	train
depression	Sleep hygiene routine seems to be working at last	sleep hygiene routine seems to be working at last. On the plus side, experimenting with habits; mixed outcomes. not sure what to try next.	3	1	1	0	val
mentalhealth	Awake all night again; can't switch off my brain	awake all night again; can't switch off my brainâ€¦ However, woke up already defeated; nothing helpsâ€¦ tracking it in a spreadsheet.	3	3	0	-1	val
sleep	Nightmares woke me repeatedly; feel wrecked	nightmares woke me repeatedly; feel wrecked! woke up already defeated; nothing helps! curious if others feel the same.	0	0	0	-1	test
insomnia	Sleep deprived and anxious; naps aren't helping	sleep deprived and anxious; naps aren't helping. everything feels heavy and pointless lately. curious if others feel the same.	7	3	0	-1	train
sleep	Sleep deprived and anxious; naps aren't helping	sleep deprived and anxious; naps aren't helping. â€” today was okayâ€”nothing remarkable. writing this down to stay accountable.	1	9	0	0	train
sleep	Up at 5am every night; exhausted during the day	up at 5am every night; exhausted during the day. Additionally, just documenting this for myself. hoping this trend continues.	1	3	0	0	val
depression	Sleep hygiene routine seems to be working at last	sleep hygiene routine seems to be working at lastâ€¦ Additionally, made a list of questions for my next appointmentâ€¦ not giving up.	10	1	1	0	val
insomnia	Nightmares woke me repeatedly; feel wrecked	nightmares woke me repeatedly; feel wrecked. â€” experimenting with habits; mixed outcomes. trying to be patient with myself.	1	1	0	0	val
depression	Melatonin helped; stayed asleep and woke refreshed	melatonin helped; stayed asleep and woke refreshedâ€¦ On the plus side, emotionally exhausted; nothing seems to workâ€¦ any tips are welcome.	1	2	1	-1	val
depression	Fell asleep quickly and stayed asleep till morning	fell asleep quickly and stayed asleep till morning! In contrast, made a list of questions for my next appointment! not giving up.	10	2	1	0	train
insomnia	I keep waking up at 2am and cannot return to sleep	I keep waking up at 2am and cannot return to sleep. â€” getting back into routines is paying off. hoping this trend continues.	0	3	0	1	train
mentalhealth	Tried sleep meditations but my mind kept racing	tried sleep meditations but my mind kept racing. Lately, logged my sleep; will monitor changes. not sure what to try next.	10	2	0	0	test
mentalhealth	Melatonin helped; stayed asleep and woke refreshed	melatonin helped; stayed asleep and woke refreshed. â€” small wins add up; I'm proud of myself. not giving up.	2	2	1	1	train
insomnia	Awake all night again; can't switch off my brain	awake all night again; can't switch off my brain. Meanwhile, therapy homework clicked this week. tracking it in a spreadsheet.	2	0	0	1	train
mentalhealth	Consistent 9-hour nights lately; mood is lifting	consistent 9-hour nights lately; mood is lifting! In contrast, I feel hopeless and drained after another bad night! any tips are welcome.	14	9	1	-1	val
mentalhealth	Lying awake replaying thoughts; no rest	lying awake replaying thoughts; no rest! Additionally, deep fatigue and low mood are relentless! trying to be patient with myself.	2	7	0	-1	test
mentalhealth	Insomnia is hitting hardâ€”tossing and turning for hours	insomnia is hitting hardâ€”tossing and turning for hours. Also, not sure how to feel; taking it day by day. hoping this trend continues.	9	0	0	0	train
mentalhealth	Sleep deprived and anxious; naps aren't helping	sleep deprived and anxious; naps aren't helping. Also, made a list of questions for my next appointment. any tips are welcome.	7	0	0	0	train
sleep	Slept soundly for 7	slept soundly for 7.5 hours and woke up feeling refreshed. everything feels heavy and pointless lately. any tips are welcome.	5	1	1	-1	train
sleep	Deep sleep for 9 hours; no nightmares	deep sleep for 9 hours; no nightmares. In contrast, motivation is gone; sadness keeps creeping in. trying to be patient with myself.	2	4	1	-1	train
sleep	Circadian rhythm is off; sleeping at odd times	circadian rhythm is off; sleeping at odd times. Meanwhile, small wins add up; I'm proud of myself. writing this down to stay accountable.	3	4	0	1	train
insomnia	Restless legs kept me up most of the night	restless legs kept me up most of the night! â€” I can see improvements and it motivates me! tracking it in a spreadsheet.	2	0	0	1	train
sleep	Tried sleep meditations but my mind kept racing	tried sleep meditations but my mind kept racing. â€” woke up already defeated; nothing helps. tracking it in a spreadsheet.	4	0	0	-1	train
mentalhealth	Nightmares woke me repeatedly; feel wrecked	nightmares woke me repeatedly; feel wrecked. Additionally, I feel hopeless and drained after another bad night. might bring this up with my GP.	5	2	0	-1	train
mentalhealth	I keep waking up at 3am and cannot return to sleep	I keep waking up at 3am and cannot return to sleep. On the plus side, spinning thoughts and dread all morning. writing this down to stay accountable.	2	4	0	-1	test
depression	Three nights in a row with barely 3 hours total	three nights in a row with barely 3 hours total. Meanwhile, just documenting this for myself. curious if others feel the same.	3	0	0	0	train
sleep	Insomnia is hitting hardâ€”tossing and turning for hours	insomnia is hitting hardâ€”tossing and turning for hours. Lately, I feel hopeless and drained after another bad night. might bring this up with my GP.	10	2	0	-1	val
depression	Insomnia is hitting hardâ€”tossing and turning for hours	insomnia is hitting hardâ€”tossing and turning for hours. â€” had a good talk with a friend and it helped. trying to be patient with myself.	0	10	0	1	train
mentalhealth	Fell asleep quickly and stayed asleep till morning	fell asleep quickly and stayed asleep till morningâ€¦ Also, everything feels heavy and pointless latelyâ€¦	1	1	1	-1	val
insomnia	Tried sleep meditations but my mind kept racing	tried sleep meditations but my mind kept racing. In contrast, I recognised a trigger and handled it better. not giving up.	5	1	0	1	train
depression	Sleep deprived and anxious; naps aren't helping	sleep deprived and anxious; naps aren't helping! However, it's hard to see a way out right now! tracking it in a spreadsheet.	4	3	0	-1	test
depression	First full night of rest in weeksâ€”feels amazing	first full night of rest in weeksâ€”feels amazing! Additionally, made a list of questions for my next appointment! hoping this trend continues.	0	2	1	0	train
sleep	Restless legs kept me up most of the night	restless legs kept me up most of the night. Lately, I recognised a trigger and handled it better.	0	1	0	1	train
sleep	Nightmares woke me repeatedly; feel wrecked	nightmares woke me repeatedly; feel wrecked. In contrast, today felt lighter; grateful for support. hoping this trend continues.	1	1	0	1	test
sleep	Tracked sleep and finally hit my target for 7 days	tracked sleep and finally hit my target for 7 days. motivation is gone; sadness keeps creeping in. trying to be patient with myself.	6	4	1	-1	val
insomnia	Awake all night again; can't switch off my brain	awake all night again; can't switch off my brain. Also, just documenting this for myself. not giving up.	4	1	0	0	train
sleep	Restless legs kept me up most of the night	restless legs kept me up most of the night. Lately, deep fatigue and low mood are relentless. writing this down to stay accountable.	2	2	0	-1	test
depression	Sleep is fragmented with multiple awakenings	sleep is fragmented with multiple awakeningsâ€¦ â€” mood is stable; practicing self-compassionâ€¦ trying to be patient with myself.	1	0	0	1	test
insomnia	Nightmares woke me repeatedly; feel wrecked	nightmares woke me repeatedly; feel wrecked. reading about sleep hygiene; undecided what to try.	1	1	0	0	val
insomnia	Tried sleep meditations but my mind kept racing	tried sleep meditations but my mind kept racing. However, made a list of questions for my next appointment. writing this down to stay accountable.	1	0	0	0	train
depression	Insomnia is hitting hardâ€”tossing and turning for hours	insomnia is hitting hardâ€”tossing and turning for hours. However, I feel hopeless and drained after another bad night. will revisit this in a week.	2	1	0	-1	train
sleep	Fell asleep quickly and stayed asleep till morning	fell asleep quickly and stayed asleep till morning. Meanwhile, getting back into routines is paying off. hoping this trend continues.	3	1	1	1	train
depression	Sleep hygiene routine seems to be working at last	sleep hygiene routine seems to be working at last. Also, made a list of questions for my next appointment. not sure what to try next.	1	5	1	0	train
depression	Slept well last night; energy levels are back	slept well last night; energy levels are backâ€¦ Additionally, getting back into routines is paying offâ€¦ trying to be patient with myself.	7	3	1	1	train
mentalhealth	Circadian rhythm is off; sleeping at odd times	circadian rhythm is off; sleeping at odd times! On the plus side, everything feels heavy and pointless lately! writing this down to stay accountable.	2	5	0	-1	train
insomnia	Had uninterrupted sleep and finally feel rested	had uninterrupted sleep and finally feel rested. feeling hopeful after journaling and therapy. will revisit this in a week.	4	2	1	1	train
sleep	Slept well last night; energy levels are back	slept well last night; energy levels are back. In contrast, had a good talk with a friend and it helped. not giving up.	1	2	1	1	train
depression	Tracked sleep and finally hit my target for 10 days	tracked sleep and finally hit my target for 10 days. On the plus side, reading about sleep hygiene; undecided what to try. writing this down to stay accountable.	2	3	1	0	train
depression	Nightmares woke me repeatedly; feel wrecked	nightmares woke me repeatedly; feel wrecked! tearing up randomly and isolating again! will revisit this in a week.	1	6	0	-1	val
[truncated: 48,001 more rows]
